# Supplementary material for: Genome-wide identification and analysis of bZIP gene family reveal their roles during development and drought stress in Wheel Wingnut (Cyclocarya paliurus)
Source: BMC Genomics. 2022 Nov 8;23:743. doi: 10.1186/s12864-022-08978-8 (PMC9641814; doi:10.1186/s12864-022-08978-8)
Supplement: Supplementary file 8 — Additional file 8: Table S1. Information on duplicated bZIP gene pairs in C. paliurus. Table S2. Orthologous relationships between CpbZIP genes and bZIP genes in Oryza sativa, Arabidopsis thaliana, Fragaria vesca, and Juglans regia. Table S3. Domain organization of CpbZIP genes predicted using pfam. Table S4. Cis-regulatory elements in CpbZIP promoter regions. Table S5. Gene annotation using eggnog-mapper. Table S6. Gene Ontology analysis of CpbZIP genes. Table S7. Potential genes involved in drought stress responses according to 342 significantly correlated gene pairs. Table S8. qRT-PCR primers for CpbZIP genes. [file 12864_2022_8978_MOESM8_ESM.xlsx]

## Sheet: Table S1
Table S1: Information on duplicated bZIP gene pairs in C. paliurus.
Gene 1	Location	Gene 2	Location	Mode	Identity(%)	Ka	Ks	Ka/Ks	Duplication time (Mya)	Type of insertion
CpbZIP17	Chr04: 32882403-32888345	CpbZIP30	Chr07: 30201808-30210020	Segmental	82.164	0.036	0.268	0.134328	20.6154	Purify selection
CpbZIP21	Chr05: 6377130-6377600	CpbZIP54	Chr15: 4251322-4251798	Segmental	77.707	0.1177	0.3356	0.350715	25.8154	Purify selection
CpbZIP22	Chr05: 6861500-6872183	CpbZIP55	Chr15: 5013453-5016396	Segmental	87.4	0.1066	0.3727	0.286021	28.6692	Purify selection
CpbZIP23	Chr05: 7491908-7493003	CpbZIP56	Chr15: 5662618-5664166	Segmental	84.307	0.1045	0.4978	0.209924	38.2923	Purify selection
CpbZIP24	Chr05: 11574685-11575188	CpbZIP57	Chr15: 8444623-8445237	Segmental	79.29	0.0937	0.2223	0.421502	17.1	Purify selection
CpbZIP28	Chr06: 41919023-41920834	CpbZIP58	Chr16: 21462173-21463979	Segmental	82.099	0.0799	0.2846	0.280745	21.8923	Purify selection
CpbZIP30	Chr07: 30201808-30210020	CpbZIP47	Chr11: 22157517-22164475	Segmental	79.156	0.1607	1.2931	0.124275	99.4692	Purify selection
CpbZIP30	Chr07: 30201808-30210020	CpbZIP52	Chr12: 30467364-30474038	Segmental	76.712	0.1175	1.0478	0.11214	80.6	Purify selection
CpbZIP46	Chr11: 17721343-17724747	CpbZIP50	Chr12: 27099469-27100317	Segmental	87.454	0.0826	0.2623	0.314907	20.1769	Purify selection
CpbZIP47	Chr11: 22157517-22164475	CpbZIP52	Chr12: 30467364-30474038	Segmental	88.946	0.1109	0.4124	0.268914	31.7231	Purify selection
CpbZIP16	Chr04: 32605904-32610064	CpbZIP29	Chr07: 29974813-29977978	Segmental	70.249	0.1519	0.3917	0.387797	30.1308	Purify selection
CpbZIP17	Chr04: 32882403-32888345	CpbZIP52	Chr12: 30467364-30474038	Segmental	73.742	0.2836	0.3087	0.918691	23.7462	Purify selection
CpbZIP17	Chr04: 32882403-32888345	CpbZIP47	Chr11: 22157517-22164475	Segmental	73.464	0.176	1.1623	0.151424	89.4077	Purify selection
CpbZIP32	Chr08: 30344410-30354480	CpbZIP35	Chr09: 14432966-14438345	Segmental	71.053	0.1044	0.2233	0.467532	17.1769	Purify selection
CpbZIP45	Chr11: 15952313-15956161	CpbZIP49	Chr12: 25054911-25058101	Segmental	72.619	0.1108	0.3381	0.327714	26.0077	Purify selection
CpbZIP4	Chr02: 13209182-13212986	CpbZIP5	Chr02: 13283000-13286833	Tandem	96.136	0.0021	0.0032	0.65625	0.246154	Purify selection
CpbZIP12	Chr03: 22656275-22660159	CpbZIP13	Chr03: 22894538-22899095	Tandem	98.48	0.0133	0.0169	0.786982	1.3	Purify selection
CpbZIP39	Chr10: 6958193-6963073	CpbZIP40	Chr10: 6974416-6985398	Tandem	87.162	0.0369	0.2123	0.173811	16.3308	Purify selection
CpbZIP40	Chr10: 6974416-6985398	CpbZIP41	Chr10: 6980135-6985438	Tandem	91.632	0.0364	0.0326	1.11656	2.50769	Positive selection
CpbZIP43	Chr11: 8479763-8482891	CpbZIP44	Chr11: 8481990-8482906	Tandem	99.174	0.0391	0.0612	0.638889	4.70769	Purify selection

## Sheet: Table S2
Table S2: Orthologous relationships between CpbZIP genes and bZIP genes in Oryza sativa, Arabidopsis thaliana, Fragaria vesca, and Juglans regia.
Cyclocarya paliurus		Oryza sativa
Chromosome	Gene Name	Chromosome	Gene Name
CpChr04	CpbZIP17	OsChr01	LOC_Os01g59350
CpChr04	CpbZIP17	OsChr03	LOC_Os03g20310
CpChr04	CpbZIP17	OsChr07	LOC_Os07g48820
CpChr04	CpbZIP17	OsChr01	LOC_Os01g17260
CpChr07	CpbZIP30	OsChr01	LOC_Os01g59350
CpChr07	CpbZIP30	OsChr03	LOC_Os03g20310
CpChr07	CpbZIP30	OsChr01	LOC_Os01g17260
CpChr07	CpbZIP30	OsChr07	LOC_Os07g48820
CpChr12	CpbZIP52	OsChr01	LOC_Os01g59350
CpChr12	CpbZIP52	OsChr03	LOC_Os03g20310
CpChr12	CpbZIP52	OsChr07	LOC_Os07g48820
CpChr12	CpbZIP52	OsChr01	LOC_Os01g17260
CpChr10	CpbZIP37	OsChr01	LOC_Os01g17260
CpChr11	CpbZIP47	OsChr01	LOC_Os01g59350
CpChr11	CpbZIP47	OsChr03	LOC_Os03g20310
CpChr11	CpbZIP47	OsChr07	LOC_Os07g48820
CpChr11	CpbZIP47	OsChr01	LOC_Os01g17260
CpChr11	CpbZIP47	OsChr06	LOC_Os06g15480
Cyclocarya paliurus		Arabidopsis thaliana
Chromosome	Gene Name	Chromosome	Gene Name
CpChr09	CpbZIP36	AtChr03	AT3G58120
CpChr09	CpbZIP34	AtChr03	AT3G30530
CpChr11	CpbZIP42	AtChr01	AT1G08320
CpChr15	CpbZIP55	AtChr04	AT4G38900
CpChr06	CpbZIP28	AtChr03	AT3G58120
CpChr05	CpbZIP22	AtChr04	AT4G38900
CpChr12	CpbZIP52	AtChr03	AT3G12250
CpChr05	CpbZIP24	AtChr03	AT3G30530
CpChr03	CpbZIP15	AtChr01	AT1G75390
CpChr05	CpbZIP21	AtChr01	AT1G75390
CpChr05	CpbZIP23	AtChr02	AT2G16770
CpChr16	CpbZIP58	AtChr03	AT3G58120
CpChr05	CpbZIP25	AtChr01	AT1G77920
CpChr15	CpbZIP56	AtChr04	AT4G35040
CpChr11	CpbZIP47	AtChr03	AT3G12250
CpChr04	CpbZIP17	AtChr03	AT3G12250
CpChr07	CpbZIP30	AtChr03	AT3G12250
CpChr02	CpbZIP6	AtChr02	AT2G40620
CpChr10	CpbZIP37	AtChr01	AT1G68640
CpChr03	CpbZIP8	AtChr01	AT1G75390
CpChr15	CpbZIP57	AtChr03	AT3G30530
CpChr04	CpbZIP18	AtChr05	AT5G06839
Cyclocarya paliurus		Fragaria vesca
Chromosome	Gene Name	Chromosome	Gene Name
CpChr04	CpbZIP17	Fv06	gene21882.1
CpChr04	CpbZIP17	Fv07	gene14220.1
CpChr04	CpbZIP17	Fv04	gene03778.1
CpChr07	CpbZIP30	Fv06	gene21882.1
CpChr07	CpbZIP30	Fv07	gene14220.1
CpChr15	CpbZIP54	Fv02	gene21832.1
CpChr05	CpbZIP21	Fv02	gene21832.1
CpChr10	CpbZIP38	Fv02	gene32629.1
CpChr15	CpbZIP53	Fv05	gene11020.1
CpChr12	CpbZIP52	Fv06	gene21882.1
CpChr12	CpbZIP52	Fv07	gene14220.1
CpChr12	CpbZIP52	Fv06	gene00517.1
CpChr11	CpbZIP45	Fv03	gene28103.1
CpChr12	CpbZIP50	Fv07	gene00393.1
CpChr15	CpbZIP55	Fv02	gene01680.1
CpChr08	CpbZIP32	Fv01	gene31621.1
CpChr05	CpbZIP22	Fv02	gene01680.1
CpChr02	CpbZIP5	Fv07	gene18928.1
CpChr09	CpbZIP35	Fv01	gene31621.1
CpChr04	CpbZIP18	Fv06	gene00517.1
CpChr06	CpbZIP28	Fv03	gene27194.1
CpChr05	CpbZIP25	Fv05	gene31322.1
CpChr05	CpbZIP25	Fv01	gene31621.1
CpChr10	CpbZIP37	Fv04	gene03778.1
CpChr10	CpbZIP37	Fv07	gene14220.1
CpChr02	CpbZIP4	Fv07	gene18928.1
CpChr05	CpbZIP19	Fv03	gene28250.1
CpChr11	CpbZIP47	Fv07	gene14220.1
CpChr11	CpbZIP47	Fv06	gene21882.1
CpChr11	CpbZIP46	Fv07	gene00393.1
Cyclocarya paliurus		Juglans regia
Chromosome	Gene Name	Chromosome	Gene Name
CpChr04	CpbZIP17	Jr15	gene-LOC108984345
CpChr04	CpbZIP17	Jr04	gene-LOC108986066
CpChr04	CpbZIP17	Jr05	gene-LOC108989164
CpChr04	CpbZIP17	Jr14	gene-LOC109012303
CpChr04	CpbZIP17	Jr03	gene-LOC109013347
CpChr04	CpbZIP18	Jr04	gene-LOC108981744
CpChr04	CpbZIP18	Jr03	gene-LOC109005132
CpChr05	CpbZIP22	Jr13	gene-LOC108986979
CpChr05	CpbZIP22	Jr16	gene-LOC109006545
CpChr05	CpbZIP23	Jr13	gene-LOC108993402
CpChr05	CpbZIP23	Jr16	gene-LOC109006605
CpChr05	CpbZIP25	Jr16	gene-LOC109012452
CpChr05	CpbZIP25	Jr13	gene-LOC109021341
CpChr07	CpbZIP30	Jr15	gene-LOC108984345
CpChr07	CpbZIP30	Jr04	gene-LOC108986066
CpChr07	CpbZIP30	Jr05	gene-LOC108989164
CpChr07	CpbZIP30	Jr14	gene-LOC109012303
CpChr07	CpbZIP30	Jr03	gene-LOC109013347
CpChr09	CpbZIP34	Jr01	gene-LOC108988037
CpChr09	CpbZIP34	Jr10	gene-LOC109020876
CpChr10	CpbZIP37	Jr15	gene-LOC108984345
CpChr10	CpbZIP37	Jr14	gene-LOC109012303
CpChr10	CpbZIP38	Jr06	gene-LOC109011427
CpChr11	CpbZIP42	Jr14	gene-LOC108985859
CpChr11	CpbZIP47	Jr15	gene-LOC108984345
CpChr11	CpbZIP47	Jr04	gene-LOC108986066
CpChr11	CpbZIP47	Jr05	gene-LOC108989164
CpChr11	CpbZIP47	Jr14	gene-LOC109012303
CpChr11	CpbZIP47	Jr03	gene-LOC109013347
CpChr12	CpbZIP52	Jr15	gene-LOC108984345
CpChr12	CpbZIP52	Jr04	gene-LOC108986066
CpChr12	CpbZIP52	Jr05	gene-LOC108989164
CpChr12	CpbZIP52	Jr14	gene-LOC109012303
CpChr12	CpbZIP52	Jr03	gene-LOC109013347
CpChr15	CpbZIP55	Jr13	gene-LOC108986979
CpChr15	CpbZIP55	Jr16	gene-LOC109006545
CpChr15	CpbZIP56	Jr13	gene-LOC108993402
CpChr15	CpbZIP56	Jr16	gene-LOC109006605

## Sheet: Table S3
Table S3: Domain organization of CpbZIP genes predicted using pfam.
Protein name	aln start	aln-end	envelope start	envelope end	hmm-acc	hmm name	hmm start	hmm end	hmm length	bit score	evalue
CpbZIP1	210	255	208	267	PF00170.24	bZIP transcription factor	3	48	64	48.46	7.9e-17
CpbZIP2	109	167	107	168	PF00170.24	bZIP transcription factor	5	63	64	44.19	1.7e-15
CpbZIP3	111	164	109	170	PF00170.24	bZIP transcription factor	5	58	64	40.2	3e-14
CpbZIP4	292	354	292	355	PF00170.24	bZIP transcription factor	1	63	64	68.75	9.1e-23
CpbZIP5	284	346	284	347	PF00170.24	bZIP transcription factor	1	63	64	68.79	8.9e-23
CpbZIP6	150	198	148	209	PF00170.24	bZIP transcription factor	5	53	64	35.51	8.7e-13
CpbZIP7	170	217	168	230	PF00170.24	bZIP transcription factor	3	50	64	40.85	1.9e-14
CpbZIP8	4	45	2	63	PF00170.24	bZIP transcription factor	5	46	64	42.55	5.5e-15
CpbZIP9	405	463	402	464	PF00170.24	bZIP transcription factor	5	63	64	37.75	1.7e-13
CpbZIP10	271	321	268	324	PF00170.24	bZIP transcription factor	5	55	64	42.47	5.8e-15
CpbZIP11	143	184	140	202	PF00170.24	bZIP transcription factor	4	45	64	35.36	9.7e-13
CpbZIP12	256	309	254	316	PF00170.24	bZIP transcription factor	4	57	64	51.58	8.4e-18
CpbZIP13	256	309	254	312	PF00170.24	bZIP transcription factor	4	57	64	50.65	2.5e-17
CpbZIP14	142	165	139	167	PF00170.24	bZIP transcription factor	5	28	64	27.31	7.9e-10
CpbZIP15	24	65	22	75	PF00170.24	bZIP transcription factor	5	46	64	40.54	2.3e-14
CpbZIP16	262	323	261	324	PF00170.24	bZIP transcription factor	2	63	64	39.78	4e-14
CpbZIP17	217	257	214	263	PF00170.24	bZIP transcription factor	5	45	64	30.27	5.6e-11
CpbZIP18	181	221	178	226	PF00170.24	bZIP transcription factor	5	45	64	33.66	4.9e-12
CpbZIP19	348	398	346	403	PF00170.24	bZIP transcription factor	5	55	64	45.82	5.2e-16
CpbZIP20	213	272	211	274	PF00170.24	bZIP transcription factor	3	61	64	48.65	6.9e-17
CpbZIP21	29	75	27	83	PF00170.24	bZIP transcription factor	4	50	64	45.08	9e-16
CpbZIP22	424	476	421	483	PF00170.24	bZIP transcription factor	5	57	64	31.51	3.1e-11
CpbZIP23	96	140	89	155	PF00170.24	bZIP transcription factor	7	51	64	27.59	7.7e-10
CpbZIP24	57	115	55	116	PF00170.24	bZIP transcription factor	5	63	64	48.77	6.3e-17
CpbZIP25	75	111	73	123	PF00170.24	bZIP transcription factor	3	39	64	30.6	4.5e-11
CpbZIP26	237	279	232	290	PF00170.24	bZIP transcription factor	5	47	64	39.97	3.5e-14
CpbZIP27	131	193	131	194	PF00170.24	bZIP transcription factor	1	63	64	69.35	2.4e-23
CpbZIP28	188	232	186	244	PF00170.24	bZIP transcription factor	5	49	64	38.71	1.3e-13
CpbZIP29	272	334	272	335	PF00170.24	bZIP transcription factor	1	63	64	36.83	3.4e-13
CpbZIP30	175	215	172	221	PF00170.24	bZIP transcription factor	5	45	64	30.43	5e-11
CpbZIP31	247	301	244	307	PF00170.24	bZIP transcription factor	4	58	64	56.24	5.9e-19
CpbZIP32	82	112	79	124	PF00170.24	bZIP transcription factor	4	34	64	36.19	8e-13
CpbZIP33	340	387	327	395	PF00170.24	bZIP transcription factor	13	51	64	22.42	1.7e-08
CpbZIP34	83	130	81	136	PF00170.24	bZIP transcription factor	5	52	64	47.82	1.2e-16
CpbZIP35	83	114	81	131	PF00170.24	bZIP transcription factor	3	34	64	33.84	4.3e-12
CpbZIP36	195	239	192	254	PF00170.24	bZIP transcription factor	5	49	64	35.94	9.6e-13
CpbZIP37	158	198	155	205	PF00170.24	bZIP transcription factor	4	41	64	28.8	1.6e-10
CpbZIP38	226	273	224	280	PF00170.24	bZIP transcription factor	5	52	64	37.6	1.9e-13
CpbZIP39	346	366	344	368	PF00170.24	bZIP transcription factor	5	25	64	21.23	6.2e-08
CpbZIP40	459	511	457	515	PF00170.24	bZIP transcription factor	5	57	64	51.55	8.6e-18
CpbZIP41	447	499	445	503	PF00170.24	bZIP transcription factor	5	57	64	52.29	5e-18
CpbZIP42	253	275	251	296	PF00170.24	bZIP transcription factor	3	25	64	26.98	6e-10
CpbZIP43	194	238	191	250	PF00170.24	bZIP transcription factor	4	48	64	48.5	7.7e-17
CpbZIP44	199	243	196	251	PF00170.24	bZIP transcription factor	4	48	64	46.63	2.9e-16
CpbZIP45	220	261	218	272	PF00170.24	bZIP transcription factor	12	53	64	28.18	8.4e-11
CpbZIP46	250	293	246	296	PF00170.24	bZIP transcription factor	5	48	64	48.44	8e-17
CpbZIP47	139	179	135	185	PF00170.24	bZIP transcription factor	5	45	64	28.81	1.6e-10
CpbZIP48	91	135	88	151	PF00170.24	bZIP transcription factor	6	50	64	27.52	2.7e-10
CpbZIP49	235	288	233	290	PF00170.24	bZIP transcription factor	9	62	64	30.11	2.1e-11
CpbZIP50	250	270	247	275	PF00170.24	bZIP transcription factor	5	25	64	22.65	2.7e-08
CpbZIP51	179	233	177	234	PF00170.24	bZIP transcription factor	8	62	64	26.06	2.7e-09
CpbZIP52	153	193	149	199	PF00170.24	bZIP transcription factor	5	45	64	29.08	1.3e-10
CpbZIP53	242	268	235	285	PF00170.24	bZIP transcription factor	17	43	64	16.59	3.5e-07
CpbZIP54	28	74	27	83	PF00170.24	bZIP transcription factor	3	49	64	45.43	7e-16
CpbZIP55	418	472	416	477	PF00170.24	bZIP transcription factor	5	59	64	34.83	1.4e-12
CpbZIP56	87	137	87	152	PF00170.24	bZIP transcription factor	1	51	64	33.38	4e-12
CpbZIP57	86	144	84	145	PF00170.24	bZIP transcription factor	5	63	64	51.45	9.2e-18
CpbZIP58	184	228	182	236	PF00170.24	bZIP transcription factor	5	49	64	39.23	9e-14

## Sheet: Table S4
Table S4: Cis-regulatory elements in CpbZIP promoter regions.
Gene ID	Cis-element	Sequence	Position	Length	Transcription direction	Species	Function
CpbZIP55	CGTCA-motif	CGTCA	1523	5	+	Hordeum vulgare	meJARE
CpbZIP55	CGTCA-motif	CGTCA	1898	5	+	Hordeum vulgare	meJARE
CpbZIP55	TGA-element	AACGAC	1530	6	-	Brassica oleracea	Auxin responsiveness
CpbZIP55	G-Box	CACGTT	280	6	-	Pisum sativum	Light responsiveness
CpbZIP55	TCA-element	CCATCTTTTT	156	9	+	Nicotiana tabacum	Salicylic acid responsiveness
CpbZIP55	LTR	CCGAAA	582	6	-	Hordeum vulgare	Low-temperature responsiveness
CpbZIP55	G-box	CACGTC	337	6	-	Zea mays	Light responsiveness
CpbZIP55	G-box	CACGAC	422	6	+	Zea mays	Light responsiveness
CpbZIP55	G-box	TACGTG	452	6	-	Arabidopsis thaliana	Light responsiveness
CpbZIP55	P-box	CCTTTTG	1812	7	+	Oryza sativa	Gibberellin-responsiveness
CpbZIP55	ABRE	ACGTG	281	5	+	Arabidopsis thaliana	Abscisic acid responsiveness
CpbZIP55	ABRE	ACGTG	338	5	+	Arabidopsis thaliana	Abscisic acid responsiveness
CpbZIP55	ABRE	ACGTG	452	5	-	Arabidopsis thaliana	Abscisic acid responsiveness
CpbZIP55	Sp1	GGGCGG	1453	6	-	Oryza sativa	Light responsiveness
CpbZIP55	TGACG-motif	TGACG	1523	5	-	Hordeum vulgare	meJARE
CpbZIP55	TGACG-motif	TGACG	1898	5	-	Hordeum vulgare	meJARE
CpbZIP55	TC-rich repeats	ATTCTCTAAC	1694	10	+	Nicotiana tabacum	Defense and stress responsiveness
CpbZIP55	TC-rich repeats	ATTCTCTAAC	1789	9	-	Nicotiana tabacum	Defense and stress responsiveness
CpbZIP55	ARE	AAACCA	4	6	+	Zea mays	Anaerobic induction
CpbZIP55	ARE	AAACCA	1104	6	+	Zea mays	Anaerobic induction
CpbZIP55	ARE	AAACCA	1915	6	-	Zea mays	Anaerobic induction
CpbZIP55	ARE	AAACCA	1955	6	-	Zea mays	Anaerobic induction
CpbZIP56	ARE	AAACCA	518	6	-	Zea mays	Anaerobic induction
CpbZIP56	ARE	AAACCA	1376	6	+	Zea mays	Anaerobic induction
CpbZIP56	ARE	AAACCA	1766	6	-	Zea mays	Anaerobic induction
CpbZIP56	ARE	AAACCA	1935	6	+	Zea mays	Anaerobic induction
CpbZIP56	G-Box	CACGTT	234	6	+	Pisum sativum	Light responsiveness
CpbZIP56	G-Box	CACGTT	1222	6	+	Pisum sativum	Light responsiveness
CpbZIP56	TGACG-motif	TGACG	533	5	-	Hordeum vulgare	meJARE
CpbZIP56	TGACG-motif	TGACG	1562	5	-	Hordeum vulgare	meJARE
CpbZIP56	TGACG-motif	TGACG	1925	5	-	Hordeum vulgare	meJARE
CpbZIP56	MRE	AACCTAA	369	7	+	Petroselinum crispum	Light responsiveness
CpbZIP56	TC-rich repeats	ATTCTCTAAC	630	9	-	Nicotiana tabacum	Defense and stress responsiveness
CpbZIP56	ABRE	ACGTG	73	5	-	Arabidopsis thaliana	Abscisic acid responsiveness
CpbZIP56	ABRE	ACGTG	234	5	-	Arabidopsis thaliana	Abscisic acid responsiveness
CpbZIP56	ABRE	ACGTG	1222	5	-	Arabidopsis thaliana	Abscisic acid responsiveness
CpbZIP56	CGTCA-motif	CGTCA	533	5	+	Hordeum vulgare	meJARE
CpbZIP56	CGTCA-motif	CGTCA	1562	5	+	Hordeum vulgare	meJARE
CpbZIP56	CGTCA-motif	CGTCA	1925	5	+	Hordeum vulgare	meJARE
CpbZIP56	G-box	CCACGTAA	72	8	+	Brassica napus	Light responsiveness
CpbZIP56	G-box	TACGTG	73	6	-	Arabidopsis thaliana	Light responsiveness
CpbZIP56	P-box	CCTTTTG	1837	7	+	Oryza sativa	Gibberellin-responsiveness
CpbZIP56	GARE-motif	TCTGTTG	1846	7	+	Brassica oleracea	Gibberellin-responsiveness
CpbZIP57	TC-rich repeats	GTTTTCTTAC	1419	9	-	Nicotiana tabacum	Defense and stress responsiveness
CpbZIP57	TGACG-motif	TGACG	1545	5	-	Hordeum vulgare	meJARE
CpbZIP57	GT1-motif	GTGTGTGAA	89	9	+	Solanum tuberosum	Light responsiveness
CpbZIP57	GT1-motif	GGTTAA	300	6	-	Arabidopsis thaliana	Light responsiveness
CpbZIP57	GT1-motif	GGTTAA	659	6	+	Arabidopsis thaliana	Light responsiveness
CpbZIP57	GT1-motif	GGTTAA	1304	6	+	Arabidopsis thaliana	Light responsiveness
CpbZIP57	ARE	AAACCA	40	6	-	Zea mays	Anaerobic induction
CpbZIP57	ARE	AAACCA	642	6	+	Zea mays	Anaerobic induction
CpbZIP57	ARE	AAACCA	774	6	-	Zea mays	Anaerobic induction
CpbZIP57	ARE	AAACCA	1269	6	-	Zea mays	Anaerobic induction
CpbZIP57	ARE	AAACCA	1774	6	+	Zea mays	Anaerobic induction
CpbZIP57	GARE-motif	TCTGTTG	110	7	+	Brassica oleracea	Gibberellin-responsiveness
CpbZIP57	CGTCA-motif	CGTCA	1545	5	+	Hordeum vulgare	meJARE
CpbZIP57	GCN4_motif	TGAGTCA	252	7	+	Oryza sativa	Endosperm expression
CpbZIP57	CAT-box	GCCACT	1135	6	-	Arabidopsis thaliana	Meristem expression
CpbZIP57	CAT-box	GCCACT	1823	6	-	Arabidopsis thaliana	Meristem expression
CpbZIP58	Sp1	GGGCGG	3	6	+	Oryza sativa	Light responsiveness
CpbZIP58	G-Box	CACGTT	1522	6	+	Pisum sativum	Light responsiveness
CpbZIP58	G-Box	CACGTT	1602	6	+	Pisum sativum	Light responsiveness
CpbZIP58	TC-rich repeats	ATTCTCTAAC	1404	9	+	Nicotiana tabacum	Defense and stress responsiveness
CpbZIP58	HD-Zip 1	CAAT(A/T)ATTG	1493	8	-	Arabidopsis thaliana	Palisade mesophyll cells differentiation
CpbZIP58	ABRE	ACGTG	443	5	+	Arabidopsis thaliana	Abscisic acid responsiveness
CpbZIP58	ABRE	ACGTG	1522	5	-	Arabidopsis thaliana	Abscisic acid responsiveness
CpbZIP58	ABRE	ACGTG	1602	5	-	Arabidopsis thaliana	Abscisic acid responsiveness
CpbZIP58	G-box	TACGTG	442	6	+	Arabidopsis thaliana	Light responsiveness
CpbZIP58	G-box	CACGAC	633	6	-	Zea mays	Light responsiveness
CpbZIP1	GARE-motif	TCTGTTG	806	7	+	Brassica oleracea	Gibberellin-responsiveness
CpbZIP1	CGTCA-motif	CGTCA	693	5	-	Hordeum vulgare	meJARE
CpbZIP1	CGTCA-motif	CGTCA	1757	5	-	Hordeum vulgare	meJARE
CpbZIP1	G-box	TACGTG	213	6	+	Arabidopsis thaliana	Light responsiveness
CpbZIP1	G-box	CACGAC	1585	6	-	Zea mays	Light responsiveness
CpbZIP1	ABRE	ACGTG	214	5	+	Arabidopsis thaliana	Abscisic acid responsiveness
CpbZIP1	MBS	CAACTG	1635	6	+	Arabidopsis thaliana	Drought response
CpbZIP1	GT1-motif	GGTTAAT	1599	7	-	Avena sativa	Light responsiveness
CpbZIP1	GT1-motif	GGTTAA	1600	6	-	Arabidopsis thaliana	Light responsiveness
CpbZIP1	GT1-motif	GTGTGTGAA	1972	9	+	Solanum tuberosum	Light responsiveness
CpbZIP1	TGACG-motif	TGACG	693	5	+	Hordeum vulgare	meJARE
CpbZIP1	TGACG-motif	TGACG	1757	5	+	Hordeum vulgare	meJARE
CpbZIP1	ACE	CTAACGTATT	747	9	+	Petroselinum crispum	Light responsiveness
CpbZIP1	AuxRR-core	GGTCCAT	1594	7	+	Nicotiana tabacum	Auxin responsiveness
CpbZIP1	LTR	CCGAAA	1908	6	+	Hordeum vulgare	Low-temperature responsiveness
CpbZIP1	LTR	CCGAAA	1922	6	+	Hordeum vulgare	Low-temperature responsiveness
CpbZIP1	A-box	CCGTCC	1750	6	+	Petroselinum crispum	cis-acting regulatory element
CpbZIP1	ARE	AAACCA	472	6	-	Zea mays	Anaerobic induction
CpbZIP1	ARE	AAACCA	1529	6	+	Zea mays	Anaerobic induction
CpbZIP1	CCAAT-box	CAACGG	1983	6	-	Hordeum vulgare	MYBHv1 binding site
CpbZIP10	ABRE	ACGTG	734	5	+	Arabidopsis thaliana	Abscisic acid responsiveness
CpbZIP10	ABRE	ACGTG	1908	5	-	Arabidopsis thaliana	Abscisic acid responsiveness
CpbZIP10	CAT-box	GCCACT	1836	6	+	Arabidopsis thaliana	Meristem expression
CpbZIP10	MBS	CAACTG	9	6	+	Arabidopsis thaliana	Drought response
CpbZIP10	MBS	CAACTG	981	6	+	Arabidopsis thaliana	Drought response
CpbZIP10	MBS	CAACTG	1388	6	+	Arabidopsis thaliana	Drought response
CpbZIP10	GC-motif	CCCCCG	383	6	+	Zea mays	Anaerobic induction
CpbZIP10	CGTCA-motif	CGTCA	1442	5	-	Hordeum vulgare	meJARE
CpbZIP10	CGTCA-motif	CGTCA	1445	5	+	Hordeum vulgare	meJARE
CpbZIP10	G-box	CACGAC	259	6	+	Zea mays	Light responsiveness
CpbZIP10	G-box	CACGAC	579	6	+	Zea mays	Light responsiveness
CpbZIP10	G-box	TAACACGTAG	772	9	+	Brassica oleracea	Light responsiveness
CpbZIP10	G-box	CACGTC	1908	6	+	Zea mays	Light responsiveness
CpbZIP10	ARE	AAACCA	1650	6	+	Zea mays	Anaerobic induction
CpbZIP10	ARE	AAACCA	1664	6	+	Zea mays	Anaerobic induction
CpbZIP10	TCA-element	TCAGAAGAGG	1372	9	+	Brassica oleracea	Salicylic acid responsiveness
CpbZIP10	AuxRR-core	GGTCCAT	1286	7	-	Nicotiana tabacum	Auxin responsiveness
CpbZIP10	G-Box	CACGTT	733	6	-	Pisum sativum	Light responsiveness
CpbZIP10	O2-site	GTTGACGTGA	578	9	-	Zea mays	cis-acting regulatory element involved in zein metabolism regulation
CpbZIP10	O2-site	GTTGACGTGA	781	9	+	Zea mays	cis-acting regulatory element involved in zein metabolism regulation
CpbZIP10	TGACG-motif	TGACG	1442	5	+	Hordeum vulgare	meJARE
CpbZIP10	TGACG-motif	TGACG	1445	5	-	Hordeum vulgare	meJARE
CpbZIP10	Sp1	GGGCGG	632	6	-	Oryza sativa	Light responsiveness
CpbZIP11	Unnamed__1	GAATTTAATTAA	1282	11	-	Glycine max	60K protein binding site
CpbZIP11	ABRE	ACGTG	126	5	+	Arabidopsis thaliana	Abscisic acid responsiveness
CpbZIP11	GCN4_motif	TGAGTCA	1253	7	+	Oryza sativa	Endosperm expression
CpbZIP11	3-AF1 binding site	TAAGAGAGGAA	113	10	+	Solanum tuberosum	Light responsiveness
CpbZIP11	G-Box	CACGTT	125	6	-	Pisum sativum	Light responsiveness
CpbZIP11	TC-rich repeats	GTTTTCTTAC	337	9	+	Nicotiana tabacum	Defense and stress responsiveness
CpbZIP11	TCA-element	CCATCTTTTT	988	9	+	Nicotiana tabacum	Salicylic acid responsiveness
CpbZIP11	TCA-element	CCATCTTTTT	1448	9	+	Nicotiana tabacum	Salicylic acid responsiveness
CpbZIP11	MRE	AACCTAA	40	7	+	Petroselinum crispum	Light responsiveness
CpbZIP11	LTR	CCGAAA	331	6	-	Hordeum vulgare	Low-temperature responsiveness
CpbZIP11	LTR	CCGAAA	835	6	-	Hordeum vulgare	Low-temperature responsiveness
CpbZIP12	P-box	CCTTTTG	1148	7	-	Oryza sativa	Gibberellin-responsiveness
CpbZIP12	CGTCA-motif	CGTCA	534	5	+	Hordeum vulgare	meJARE
CpbZIP12	G-box	CACGTC	532	6	+	Zea mays	Light responsiveness
CpbZIP12	G-box	TAAACGTG	1528	8	-	Brassica oleracea	Light responsiveness
CpbZIP12	ABRE	ACGTG	532	5	-	Arabidopsis thaliana	Abscisic acid responsiveness
CpbZIP12	ABRE	ACGTG	1528	5	-	Arabidopsis thaliana	Abscisic acid responsiveness
CpbZIP12	CAT-box	GCCACT	629	6	+	Arabidopsis thaliana	Meristem expression
CpbZIP12	MBSI	aaaAaaC(G/C)GTTA	132	10	-	Petunia hybrida	Flavonoid biosynthetic regulation
CpbZIP12	TCA-element	CCATCTTTTT	606	9	+	Nicotiana tabacum	Salicylic acid responsiveness
CpbZIP12	O2-site	GATGACATGG	84	9	+	Zea mays	cis-acting regulatory element involved in zein metabolism regulation
CpbZIP12	O2-site	GATGATGTGG	1518	9	+	Zea mays	cis-acting regulatory element involved in zein metabolism regulation
CpbZIP12	O2-site	GATGATGTGG	1797	9	-	Zea mays	cis-acting regulatory element involved in zein metabolism regulation
CpbZIP12	TGACG-motif	TGACG	534	5	-	Hordeum vulgare	meJARE
CpbZIP12	G-Box	CACGTT	1528	6	+	Pisum sativum	Light responsiveness
CpbZIP12	A-box	CCGTCC	772	6	-	Petroselinum crispum	cis-acting regulatory element
CpbZIP12	ARE	AAACCA	64	6	-	Zea mays	Anaerobic induction
CpbZIP12	ARE	AAACCA	78	6	-	Zea mays	Anaerobic induction
CpbZIP13	O2-site	GATGACATGG	78	9	+	Zea mays	cis-acting regulatory element involved in zein metabolism regulation
CpbZIP13	O2-site	GATGA(C/T)(A/G)TG(A/G)	947	8	-	Zea mays	cis-acting regulatory element involved in zein metabolism regulation
CpbZIP13	O2-site	GATGATGTGG	1479	9	+	Zea mays	cis-acting regulatory element involved in zein metabolism regulation
CpbZIP13	O2-site	GATGATGTGG	1758	9	-	Zea mays	cis-acting regulatory element involved in zein metabolism regulation
CpbZIP13	TGACG-motif	TGACG	526	5	-	Hordeum vulgare	meJARE
CpbZIP13	G-Box	CACGTT	1489	6	+	Pisum sativum	Light responsiveness
CpbZIP13	TCA-element	CCATCTTTTT	563	9	+	Nicotiana tabacum	Salicylic acid responsiveness
CpbZIP13	A-box	CCGTCC	729	6	-	Petroselinum crispum	cis-acting regulatory element
CpbZIP13	ARE	AAACCA	58	6	-	Zea mays	Anaerobic induction
CpbZIP13	ARE	AAACCA	72	6	-	Zea mays	Anaerobic induction
CpbZIP13	Unnamed_1	GGATTTTACAGT	1420	11	+	Pisum sativum	Light responsiveness
CpbZIP13	CGTCA-motif	CGTCA	526	5	+	Hordeum vulgare	meJARE
CpbZIP13	G-box	TAAACGTG	1489	8	-	Brassica oleracea	Light responsiveness
CpbZIP13	MBSI	aaaAaaC(G/C)GTTA	126	10	-	Petunia hybrida	Flavonoid biosynthetic regulation
CpbZIP13	ABRE	ACGTG	1489	5	-	Arabidopsis thaliana	Abscisic acid responsiveness
CpbZIP13	circadian	CAAAGATATC	760	9	+	Lycopersicon esculentum	Circadian control
CpbZIP13	CAT-box	GCCACT	586	6	+	Arabidopsis thaliana	Meristem expression
CpbZIP14	ABRE	ACGTG	875	5	+	Arabidopsis thaliana	Abscisic acid responsiveness
CpbZIP14	ABRE	CACGTG	1353	6	-	Arabidopsis thaliana	Abscisic acid responsiveness
CpbZIP14	ABRE	ACGTG	1354	5	+	Arabidopsis thaliana	Abscisic acid responsiveness
CpbZIP14	CAT-box	GCCACT	387	6	+	Arabidopsis thaliana	Meristem expression
CpbZIP14	circadian	CAAAGATATC	790	10	+	Lycopersicon esculentum	Circadian control
CpbZIP14	GCN4_motif	TGAGTCA	1525	7	+	Oryza sativa	Endosperm expression
CpbZIP14	GCN4_motif	TGAGTCA	1532	7	-	Oryza sativa	Endosperm expression
CpbZIP14	MBS	CAACTG	1880	6	+	Arabidopsis thaliana	Drought response
CpbZIP14	P-box	CCTTTTG	1129	7	-	Oryza sativa	Gibberellin-responsiveness
CpbZIP14	CGTCA-motif	CGTCA	1903	5	+	Hordeum vulgare	meJARE
CpbZIP14	G-box	CACGTG	1353	6	-	Arabidopsis thaliana	Light responsiveness
CpbZIP14	TATC-box	TATCCCA	1392	7	-	Oryza sativa	Gibberellin-responsiveness
CpbZIP14	LTR	CCGAAA	859	6	+	Hordeum vulgare	Low-temperature responsiveness
CpbZIP14	A-box	CCGTCC	1192	6	-	Petroselinum crispum	cis-acting regulatory element
CpbZIP14	ARE	AAACCA	830	6	+	Zea mays	Anaerobic induction
CpbZIP14	ARE	AAACCA	1089	6	-	Zea mays	Anaerobic induction
CpbZIP14	ARE	AAACCA	1471	6	+	Zea mays	Anaerobic induction
CpbZIP14	MRE	AACCTAA	779	7	+	Petroselinum crispum	Light responsiveness
CpbZIP14	GT1-motif	GGTTAA	1570	6	-	Arabidopsis thaliana	Light responsiveness
CpbZIP14	ACE	CTAACGTATT	801	9	+	Petroselinum crispum	Light responsiveness
CpbZIP14	O2-site	GATGACATGG	1378	9	-	Zea mays	cis-acting regulatory element involved in zein metabolism regulation
CpbZIP14	O2-site	GATGATGTGG	1930	9	-	Zea mays	cis-acting regulatory element involved in zein metabolism regulation
CpbZIP14	TGACG-motif	TGACG	1903	5	-	Hordeum vulgare	meJARE
CpbZIP14	G-Box	CACGTT	874	6	-	Pisum sativum	Light responsiveness
CpbZIP14	G-Box	CACGTG	1353	6	-	Pisum sativum	Light responsiveness
CpbZIP15	GARE-motif	TCTGTTG	19	7	-	Brassica oleracea	Gibberellin-responsiveness
CpbZIP15	GARE-motif	TCTGTTG	227	7	-	Brassica oleracea	Gibberellin-responsiveness
CpbZIP15	GARE-motif	TCTGTTG	466	7	-	Brassica oleracea	Gibberellin-responsiveness
CpbZIP15	MBS	CAACTG	595	6	-	Arabidopsis thaliana	Drought response
CpbZIP15	TCA-element	CCATCTTTTT	496	9	-	Nicotiana tabacum	Salicylic acid responsiveness
CpbZIP15	ARE	AAACCA	210	6	+	Zea mays	Anaerobic induction
CpbZIP15	ARE	AAACCA	389	6	-	Zea mays	Anaerobic induction
CpbZIP15	ARE	AAACCA	700	6	-	Zea mays	Anaerobic induction
CpbZIP16	TCA-element	CCATCTTTTT	20	9	-	Nicotiana tabacum	Salicylic acid responsiveness
CpbZIP16	TCA-element	CCATCTTTTT	1627	9	-	Nicotiana tabacum	Salicylic acid responsiveness
CpbZIP16	MRE	AACCTAA	104	7	-	Petroselinum crispum	Light responsiveness
CpbZIP16	TGA-element	AACGAC	915	6	-	Brassica oleracea	Auxin responsiveness
CpbZIP16	TGA-element	AACGAC	1005	6	+	Brassica oleracea	Auxin responsiveness
CpbZIP16	G-Box	CACGTT	896	6	-	Pisum sativum	Light responsiveness
CpbZIP16	G-Box	CACGTG	1036	6	-	Pisum sativum	Light responsiveness
CpbZIP16	G-Box	CACGTT	1050	6	-	Pisum sativum	Light responsiveness
CpbZIP16	G-Box	CACGTT	1188	6	+	Pisum sativum	Light responsiveness
CpbZIP16	O2-site	GATGA(C/T)(A/G)TG(A/G)	1226	8	+	Zea mays	cis-acting regulatory element involved in zein metabolism regulation
CpbZIP16	O2-site	GATGA(C/T)(A/G)TG(A/G)	1648	8	+	Zea mays	cis-acting regulatory element involved in zein metabolism regulation
CpbZIP16	TGACG-motif	TGACG	155	5	+	Hordeum vulgare	meJARE
CpbZIP16	CCAAT-box	CAACGG	160	6	+	Hordeum vulgare	MYBHv1 binding site
CpbZIP16	ARE	AAACCA	803	6	+	Zea mays	Anaerobic induction
CpbZIP16	CGTCA-motif	CGTCA	155	5	-	Hordeum vulgare	meJARE
CpbZIP16	G-box	GCCACGTGGA	1034	9	-	Arabidopsis thaliana	Light responsiveness
CpbZIP16	G-box	CACGTG	1036	6	-	Arabidopsis thaliana	Light responsiveness
CpbZIP16	G-box	TACGTG	1991	6	-	Arabidopsis thaliana	Light responsiveness
CpbZIP16	ABRE	ACGTG	897	5	+	Arabidopsis thaliana	Abscisic acid responsiveness
CpbZIP16	ABRE	GACACGTGGC	1034	9	-	Triticum aestivum	Abscisic acid responsiveness
CpbZIP16	ABRE	CACGTG	1036	6	-	Arabidopsis thaliana	Abscisic acid responsiveness
CpbZIP16	ABRE	ACGTG	1037	5	+	Arabidopsis thaliana	Abscisic acid responsiveness
CpbZIP16	ABRE	ACGTG	1051	5	+	Arabidopsis thaliana	Abscisic acid responsiveness
CpbZIP16	ABRE	ACGTG	1188	5	-	Arabidopsis thaliana	Abscisic acid responsiveness
CpbZIP16	ABRE	ACGTG	1991	5	-	Arabidopsis thaliana	Abscisic acid responsiveness
CpbZIP16	CAT-box	GCCACT	1777	6	+	Arabidopsis thaliana	Meristem expression
CpbZIP17	A-box	CCGTCC	397	6	-	Petroselinum crispum	cis-acting regulatory element
CpbZIP17	CCAAT-box	CAACGG	982	6	-	Hordeum vulgare	MYBHv1 binding site
CpbZIP17	ARE	AAACCA	374	6	+	Zea mays	Anaerobic induction
CpbZIP17	ARE	AAACCA	1579	6	-	Zea mays	Anaerobic induction
CpbZIP17	LTR	CCGAAA	687	6	+	Hordeum vulgare	Low-temperature responsiveness
CpbZIP17	LTR	CCGAAA	1806	6	+	Hordeum vulgare	Low-temperature responsiveness
CpbZIP17	LTR	CCGAAA	1826	6	-	Hordeum vulgare	Low-temperature responsiveness
CpbZIP17	TGA-element	AACGAC	1726	6	-	Brassica oleracea	Auxin responsiveness
CpbZIP17	G-Box	CACGTT	1087	6	-	Pisum sativum	Light responsiveness
CpbZIP17	G-Box	CACGTT	1306	6	-	Pisum sativum	Light responsiveness
CpbZIP17	G-Box	CACGTT	1786	6	+	Pisum sativum	Light responsiveness
CpbZIP17	Sp1	GGGCGG	894	6	-	Oryza sativa	Light responsiveness
CpbZIP17	TGACG-motif	TGACG	848	5	+	Hordeum vulgare	meJARE
CpbZIP17	GT1-motif	GGTTAAT	672	7	-	Avena sativa	Light responsiveness
CpbZIP17	GT1-motif	GGTTAA	673	6	-	Arabidopsis thaliana	Light responsiveness
CpbZIP17	AT-rich element	ATAGAAATCAA	225	10	+	Glycine max	binding site of AT-rich DNA binding protein (ATBP-1)
CpbZIP17	ABRE	ACGTG	154	5	+	Arabidopsis thaliana	Abscisic acid responsiveness
CpbZIP17	ABRE	ACGTG	1088	5	+	Arabidopsis thaliana	Abscisic acid responsiveness
CpbZIP17	ABRE	ACGTG	1307	5	+	Arabidopsis thaliana	Abscisic acid responsiveness
CpbZIP17	ABRE	ACGTG	1786	5	-	Arabidopsis thaliana	Abscisic acid responsiveness
CpbZIP17	CGTCA-motif	CGTCA	848	5	-	Hordeum vulgare	meJARE
CpbZIP17	G-box	TACGTG	153	6	+	Arabidopsis thaliana	Light responsiveness
CpbZIP17	Box III	atCATTTTCACt	1584	11	-	Pisum sativum	protein binding site
CpbZIP17	AT-rich sequence	TAAAATACT	1106	9	-	Pisum sativum	element for maximal elicitor-mediated activation (2copies)
CpbZIP18	GT1-motif	GGTTAA	943	6	-	Arabidopsis thaliana	Light responsiveness
CpbZIP18	Sp1	GGGCGG	491	6	+	Oryza sativa	Light responsiveness
CpbZIP18	O2-site	GATGATGTGG	1600	9	-	Zea mays	cis-acting regulatory element involved in zein metabolism regulation
CpbZIP18	G-Box	CACGTG	1125	6	-	Pisum sativum	Light responsiveness
CpbZIP18	G-Box	CACGTT	1538	6	-	Pisum sativum	Light responsiveness
CpbZIP18	AuxRR-core	GGTCCAT	1060	7	-	Nicotiana tabacum	Auxin responsiveness
CpbZIP18	TCA-element	CCATCTTTTT	1620	9	-	Nicotiana tabacum	Salicylic acid responsiveness
CpbZIP18	ARE	AAACCA	20	6	-	Zea mays	Anaerobic induction
CpbZIP18	ARE	AAACCA	84	6	+	Zea mays	Anaerobic induction
CpbZIP18	ARE	AAACCA	353	6	+	Zea mays	Anaerobic induction
CpbZIP18	ARE	AAACCA	435	6	+	Zea mays	Anaerobic induction
CpbZIP18	CCAAT-box	CAACGG	1079	6	-	Hordeum vulgare	MYBHv1 binding site
CpbZIP18	G-box	TAACACGTAG	619	9	+	Brassica oleracea	Light responsiveness
CpbZIP18	G-box	TACGTG	622	6	-	Arabidopsis thaliana	Light responsiveness
CpbZIP18	G-box	CACGTG	1125	6	-	Arabidopsis thaliana	Light responsiveness
CpbZIP18	G-box	TACGTG	1196	6	+	Arabidopsis thaliana	Light responsiveness
CpbZIP18	TATC-box	TATCCCA	1789	7	+	Oryza sativa	Gibberellin-responsiveness
CpbZIP18	GARE-motif	TCTGTTG	824	7	+	Brassica oleracea	Gibberellin-responsiveness
CpbZIP18	ABRE	ACGTG	622	5	-	Arabidopsis thaliana	Abscisic acid responsiveness
CpbZIP18	ABRE	CACGTG	1125	6	-	Arabidopsis thaliana	Abscisic acid responsiveness
CpbZIP18	ABRE	ACGTG	1126	5	+	Arabidopsis thaliana	Abscisic acid responsiveness
CpbZIP18	ABRE	ACGTG	1197	5	+	Arabidopsis thaliana	Abscisic acid responsiveness
CpbZIP18	ABRE	ACGTG	1539	5	+	Arabidopsis thaliana	Abscisic acid responsiveness
CpbZIP18	CAT-box	GCCACT	871	6	+	Arabidopsis thaliana	Meristem expression
CpbZIP19	AT-rich element	ATAGAAATCAA	95	10	-	Glycine max	binding site of AT-rich DNA binding protein (ATBP-1)
CpbZIP19	HD-Zip 1	CAAT(A/T)ATTG	353	8	+	Arabidopsis thaliana	Palisade mesophyll cells differentiation
CpbZIP19	CAT-box	GCCACT	19	6	-	Arabidopsis thaliana	Meristem expression
CpbZIP19	CAT-box	GCCACT	1096	6	-	Arabidopsis thaliana	Meristem expression
CpbZIP19	ABRE	ACGTG	559	5	-	Arabidopsis thaliana	Abscisic acid responsiveness
CpbZIP19	ABRE	ACGTG	1312	5	+	Arabidopsis thaliana	Abscisic acid responsiveness
CpbZIP19	ABRE	ACGTG	1345	5	+	Arabidopsis thaliana	Abscisic acid responsiveness
CpbZIP19	ABRE	ACGTG	1645	5	-	Arabidopsis thaliana	Abscisic acid responsiveness
CpbZIP19	G-box	CACGAC	1122	6	-	Zea mays	Light responsiveness
CpbZIP19	G-box	GCCACGTGGA	1309	9	-	Arabidopsis thaliana	Light responsiveness
CpbZIP19	G-box	CACGTC	1344	6	-	Zea mays	Light responsiveness
CpbZIP19	CGTCA-motif	CGTCA	1343	5	-	Hordeum vulgare	meJARE
CpbZIP19	CGTCA-motif	CGTCA	1348	5	-	Hordeum vulgare	meJARE
CpbZIP19	CGTCA-motif	CGTCA	1531	5	+	Hordeum vulgare	meJARE
CpbZIP19	ARE	AAACCA	106	6	-	Zea mays	Anaerobic induction
CpbZIP19	ARE	AAACCA	841	6	+	Zea mays	Anaerobic induction
CpbZIP19	ARE	AAACCA	1845	6	-	Zea mays	Anaerobic induction
CpbZIP19	CCAAT-box	CAACGG	1391	6	-	Hordeum vulgare	MYBHv1 binding site
CpbZIP19	A-box	CCGTCC	609	6	+	Petroselinum crispum	cis-acting regulatory element
CpbZIP19	GT1-motif	GGTTAA	250	6	-	Arabidopsis thaliana	Light responsiveness
CpbZIP19	TGACG-motif	TGACG	1343	5	+	Hordeum vulgare	meJARE
CpbZIP19	TGACG-motif	TGACG	1348	5	+	Hordeum vulgare	meJARE
CpbZIP19	TGACG-motif	TGACG	1531	5	-	Hordeum vulgare	meJARE
CpbZIP19	O2-site	GTTGACGTGA	1341	9	+	Zea mays	cis-acting regulatory element involved in zein metabolism regulation
CpbZIP19	O2-site	GATGATGTGG	1614	9	-	Zea mays	cis-acting regulatory element involved in zein metabolism regulation
CpbZIP19	G-Box	CACGTT	559	6	+	Pisum sativum	Light responsiveness
CpbZIP19	G-Box	CACGTT	1311	6	-	Pisum sativum	Light responsiveness
CpbZIP19	G-Box	CACGTT	1645	6	+	Pisum sativum	Light responsiveness
CpbZIP19	TGA-element	AACGAC	1198	6	-	Brassica oleracea	Auxin responsiveness
CpbZIP19	TC-rich repeats	GTTTTCTTAC	471	9	-	Nicotiana tabacum	Defense and stress responsiveness
CpbZIP19	TCA-element	CCATCTTTTT	996	9	-	Nicotiana tabacum	Salicylic acid responsiveness
CpbZIP2	LTR	CCGAAA	1109	6	+	Hordeum vulgare	Low-temperature responsiveness
CpbZIP2	A-box	CCGTCC	1279	6	-	Petroselinum crispum	cis-acting regulatory element
CpbZIP2	ARE	AAACCA	153	6	-	Zea mays	Anaerobic induction
CpbZIP2	ARE	AAACCA	1203	6	+	Zea mays	Anaerobic induction
CpbZIP2	TCA-element	CCATCTTTTT	1612	9	+	Nicotiana tabacum	Salicylic acid responsiveness
CpbZIP2	TGACG-motif	TGACG	397	5	+	Hordeum vulgare	meJARE
CpbZIP2	TGACG-motif	TGACG	758	5	+	Hordeum vulgare	meJARE
CpbZIP2	TGACG-motif	TGACG	1344	5	-	Hordeum vulgare	meJARE
CpbZIP2	TGACG-motif	TGACG	1365	5	-	Hordeum vulgare	meJARE
CpbZIP2	TGACG-motif	TGACG	1407	5	-	Hordeum vulgare	meJARE
CpbZIP2	G-Box	CACGTG	822	6	+	Pisum sativum	Light responsiveness
CpbZIP2	GT1-motif	GTGTGTGAA	1793	9	-	Solanum tuberosum	Light responsiveness
CpbZIP2	3-AF1 binding site	TAAGAGAGGAA	900	10	-	Solanum tuberosum	Light responsiveness
CpbZIP2	ABRE	CACGTG	822	6	+	Arabidopsis thaliana	Abscisic acid responsiveness
CpbZIP2	ABRE	ACGTG	823	5	+	Arabidopsis thaliana	Abscisic acid responsiveness
CpbZIP2	CGTCA-motif	CGTCA	397	5	-	Hordeum vulgare	meJARE
CpbZIP2	CGTCA-motif	CGTCA	758	5	-	Hordeum vulgare	meJARE
CpbZIP2	CGTCA-motif	CGTCA	1344	5	+	Hordeum vulgare	meJARE
CpbZIP2	CGTCA-motif	CGTCA	1365	5	+	Hordeum vulgare	meJARE
CpbZIP2	CGTCA-motif	CGTCA	1407	5	+	Hordeum vulgare	meJARE
CpbZIP2	G-box	CACGTG	822	6	+	Arabidopsis thaliana	Light responsiveness
CpbZIP20	MBS	CAACTG	293	6	-	Arabidopsis thaliana	Drought response
CpbZIP20	GC-motif	CCCCCG	1449	6	+	Zea mays	Anaerobic induction
CpbZIP20	CAT-box	GCCACT	1196	6	-	Arabidopsis thaliana	Meristem expression
CpbZIP20	ABRE	ACGTG	1828	5	+	Arabidopsis thaliana	Abscisic acid responsiveness
CpbZIP20	G-box	TACGTG	1827	6	+	Arabidopsis thaliana	Light responsiveness
CpbZIP20	CGTCA-motif	CGTCA	1175	5	+	Hordeum vulgare	meJARE
CpbZIP20	P-box	CCTTTTG	1339	7	-	Oryza sativa	Gibberellin-responsiveness
CpbZIP20	P-box	CCTTTTG	1476	7	+	Oryza sativa	Gibberellin-responsiveness
CpbZIP20	CCAAT-box	CAACGG	1467	6	+	Hordeum vulgare	MYBHv1 binding site
CpbZIP20	TGACG-motif	TGACG	1175	5	-	Hordeum vulgare	meJARE
CpbZIP20	GT1-motif	GTGTGTGAA	133	9	+	Solanum tuberosum	Light responsiveness
CpbZIP20	GT1-motif	GTGTGTGAA	1070	9	+	Solanum tuberosum	Light responsiveness
CpbZIP20	TCA-element	TCAGAAGAGG	1940	9	-	Brassica oleracea	Salicylic acid responsiveness
CpbZIP21	TCA-element	CCATCTTTTT	1169	9	+	Nicotiana tabacum	Salicylic acid responsiveness
CpbZIP21	G-Box	CACGTT	180	6	-	Pisum sativum	Light responsiveness
CpbZIP21	LTR	CCGAAA	1496	6	-	Hordeum vulgare	Low-temperature responsiveness
CpbZIP21	ARE	AAACCA	445	6	-	Zea mays	Anaerobic induction
CpbZIP21	G-box	CACGAC	386	6	+	Zea mays	Light responsiveness
CpbZIP21	ABRE	ACGTG	181	5	+	Arabidopsis thaliana	Abscisic acid responsiveness
CpbZIP21	MBS	CAACTG	1816	6	-	Arabidopsis thaliana	Drought response
CpbZIP22	ARE	AAACCA	1033	6	+	Zea mays	Anaerobic induction
CpbZIP22	A-box	CCGTCC	714	6	-	Petroselinum crispum	cis-acting regulatory element
CpbZIP22	TCA-element	TCAGAAGAGG	730	9	+	Brassica oleracea	Salicylic acid responsiveness
CpbZIP22	TCA-element	CCATCTTTTT	1066	9	-	Nicotiana tabacum	Salicylic acid responsiveness
CpbZIP22	O2-site	GTTGACGTGA	124	9	-	Zea mays	cis-acting regulatory element involved in zein metabolism regulation
CpbZIP22	TGA-element	AACGAC	1445	6	-	Brassica oleracea	Auxin responsiveness
CpbZIP22	CAT-box	GCCACT	496	6	-	Arabidopsis thaliana	Meristem expression
CpbZIP22	ABRE	ACGTG	466	5	+	Arabidopsis thaliana	Abscisic acid responsiveness
CpbZIP22	WUN-motif	AAATTTCCT	1848	9	+	Brassica oleracea	Defense and stress responsiveness
CpbZIP22	GC-motif	CCCCCG	517	6	-	Zea mays	Anaerobic induction
CpbZIP22	GC-motif	CCCCCG	710	6	-	Zea mays	Anaerobic induction
CpbZIP22	G-box	CACGTC	465	6	-	Zea mays	Light responsiveness
CpbZIP23	ABRE	TACGGTC	1101	7	+	Arabidopsis thaliana	Abscisic acid responsiveness
CpbZIP23	ABRE	ACGTG	1958	5	-	Arabidopsis thaliana	Abscisic acid responsiveness
CpbZIP23	GCN4_motif	TGAGTCA	54	7	+	Oryza sativa	Endosperm expression
CpbZIP23	MBS	CAACTG	779	6	+	Arabidopsis thaliana	Drought response
CpbZIP23	MBS	CAACTG	1762	6	-	Arabidopsis thaliana	Drought response
CpbZIP23	CGTCA-motif	CGTCA	263	5	-	Hordeum vulgare	meJARE
CpbZIP23	CGTCA-motif	CGTCA	1429	5	+	Hordeum vulgare	meJARE
CpbZIP23	Unnamed__1	GAATTTAATTAA	1025	11	+	Glycine max	60K protein binding site
CpbZIP23	G-box	TACGTG	1958	6	-	Arabidopsis thaliana	Light responsiveness
CpbZIP23	A-box	CCGTCC	1152	6	-	Petroselinum crispum	cis-acting regulatory element
CpbZIP23	ARE	AAACCA	248	6	+	Zea mays	Anaerobic induction
CpbZIP23	ARE	AAACCA	667	6	-	Zea mays	Anaerobic induction
CpbZIP23	ARE	AAACCA	1093	6	+	Zea mays	Anaerobic induction
CpbZIP23	TC-rich repeats	GTTTTCTTAC	1450	9	+	Nicotiana tabacum	Defense and stress responsiveness
CpbZIP23	O2-site	GATGATGTGG	337	9	-	Zea mays	cis-acting regulatory element involved in zein metabolism regulation
CpbZIP23	O2-site	GTTGACGTGA	1187	9	+	Zea mays	cis-acting regulatory element involved in zein metabolism regulation
CpbZIP23	Sp1	GGGCGG	30	6	+	Oryza sativa	Light responsiveness
CpbZIP23	TGACG-motif	TGACG	263	5	+	Hordeum vulgare	meJARE
CpbZIP23	TGACG-motif	TGACG	1429	5	-	Hordeum vulgare	meJARE
CpbZIP23	GT1-motif	GGTTAAT	146	7	-	Avena sativa	Light responsiveness
CpbZIP23	GT1-motif	GGTTAA	147	6	-	Arabidopsis thaliana	Light responsiveness
CpbZIP24	CGTCA-motif	CGTCA	282	5	-	Hordeum vulgare	meJARE
CpbZIP24	CGTCA-motif	CGTCA	1210	5	+	Hordeum vulgare	meJARE
CpbZIP24	CGTCA-motif	CGTCA	1263	5	+	Hordeum vulgare	meJARE
CpbZIP24	CGTCA-motif	CGTCA	1761	5	-	Hordeum vulgare	meJARE
CpbZIP24	TATC-box	TATCCCA	1970	7	+	Oryza sativa	Gibberellin-responsiveness
CpbZIP24	P-box	CAACAAACCCCTT	1878	12	+	Petroselinum crispum	Light responsiveness
CpbZIP24	GARE-motif	TCTGTTG	322	7	-	Brassica oleracea	Gibberellin-responsiveness
CpbZIP24	GCN4_motif	TGAGTCA	1181	7	+	Oryza sativa	Endosperm expression
CpbZIP24	TGA-element	AACGAC	561	6	+	Brassica oleracea	Auxin responsiveness
CpbZIP24	TGACG-motif	TGACG	282	5	+	Hordeum vulgare	meJARE
CpbZIP24	TGACG-motif	TGACG	1210	5	-	Hordeum vulgare	meJARE
CpbZIP24	TGACG-motif	TGACG	1263	5	-	Hordeum vulgare	meJARE
CpbZIP24	TGACG-motif	TGACG	1761	5	+	Hordeum vulgare	meJARE
CpbZIP24	RY-element	CATGCATG	152	8	+	Helianthus annuus	Seed-specific regulation
CpbZIP24	RY-element	CATGCATG	1582	8	-	Helianthus annuus	Seed-specific regulation
CpbZIP24	ARE	AAACCA	354	6	+	Zea mays	Anaerobic induction
CpbZIP24	ARE	AAACCA	1650	6	-	Zea mays	Anaerobic induction
CpbZIP25	CGTCA-motif	CGTCA	1842	5	+	Hordeum vulgare	meJARE
CpbZIP25	G-box	CACGTC	551	6	-	Zea mays	Light responsiveness
CpbZIP25	G-box	CACGTC	1840	6	+	Zea mays	Light responsiveness
CpbZIP25	GARE-motif	TCTGTTG	84	7	-	Brassica oleracea	Gibberellin-responsiveness
CpbZIP25	MBS	CAACTG	972	6	-	Arabidopsis thaliana	Drought response
CpbZIP25	MBS	CAACTG	1393	6	-	Arabidopsis thaliana	Drought response
CpbZIP25	ABRE	ACGTG	552	5	+	Arabidopsis thaliana	Abscisic acid responsiveness
CpbZIP25	ABRE	ACGTG	1840	5	-	Arabidopsis thaliana	Abscisic acid responsiveness
CpbZIP25	O2-site	GATGACATGG	252	9	+	Zea mays	cis-acting regulatory element involved in zein metabolism regulation
CpbZIP25	O2-site	GATGATGTGG	1368	9	-	Zea mays	cis-acting regulatory element involved in zein metabolism regulation
CpbZIP25	TGACG-motif	TGACG	1842	5	-	Hordeum vulgare	meJARE
CpbZIP25	GT1-motif	GGTTAA	1058	6	+	Arabidopsis thaliana	Light responsiveness
CpbZIP25	GT1-motif	GGTTAAT	1091	7	-	Avena sativa	Light responsiveness
CpbZIP25	GT1-motif	GGTTAA	1092	6	-	Arabidopsis thaliana	Light responsiveness
CpbZIP25	ARE	AAACCA	1365	6	+	Zea mays	Anaerobic induction
CpbZIP25	ARE	AAACCA	1526	6	+	Zea mays	Anaerobic induction
CpbZIP25	ARE	AAACCA	1718	6	+	Zea mays	Anaerobic induction
CpbZIP26	NON-box	AGATCGACG	1815	9	-	Arabidopsis thaliana	Meristem expression
CpbZIP26	RY-element	CATGCATG	1075	8	-	Helianthus annuus	Seed-specific regulation
CpbZIP26	CCAAT-box	CAACGG	1526	6	+	Hordeum vulgare	MYBHv1 binding site
CpbZIP26	ARE	AAACCA	162	6	-	Zea mays	Anaerobic induction
CpbZIP26	ARE	AAACCA	1761	6	+	Zea mays	Anaerobic induction
CpbZIP26	TCA-element	CCATCTTTTT	1013	9	+	Nicotiana tabacum	Salicylic acid responsiveness
CpbZIP26	TCA-element	CCATCTTTTT	1142	9	+	Nicotiana tabacum	Salicylic acid responsiveness
CpbZIP26	4cl-CMA2b	TCTCACCAACCACA	1718	13	-	Solanum tuberosum	Light responsiveness
CpbZIP26	TGA-element	AACGAC	1651	6	-	Brassica oleracea	Auxin responsiveness
CpbZIP26	TGACG-motif	TGACG	834	5	-	Hordeum vulgare	meJARE
CpbZIP26	TGACG-motif	TGACG	1202	5	-	Hordeum vulgare	meJARE
CpbZIP26	ABRE	ACGTG	988	5	+	Arabidopsis thaliana	Abscisic acid responsiveness
CpbZIP26	CAT-box	GCCACT	973	6	+	Arabidopsis thaliana	Meristem expression
CpbZIP26	HD-Zip 1	CAAT(A/T)ATTG	1108	8	-	Arabidopsis thaliana	Palisade mesophyll cells differentiation
CpbZIP26	P-box	CCTTTTG	421	7	-	Oryza sativa	Gibberellin-responsiveness
CpbZIP26	CGTCA-motif	CGTCA	834	5	+	Hordeum vulgare	meJARE
CpbZIP26	CGTCA-motif	CGTCA	1202	5	+	Hordeum vulgare	meJARE
CpbZIP26	TATC-box	TATCCCA	1689	7	+	Oryza sativa	Gibberellin-responsiveness
CpbZIP26	G-box	CACGTC	987	6	-	Zea mays	Light responsiveness
CpbZIP27	CAT-box	GCCACT	1417	6	+	Arabidopsis thaliana	Meristem expression
CpbZIP27	TC-rich repeats	GTTTTCTTAC	1035	9	-	Nicotiana tabacum	Defense and stress responsiveness
CpbZIP27	TGA-element	AACGAC	1382	6	+	Brassica oleracea	Auxin responsiveness
CpbZIP28	O2-site	GATGATGTGG	1842	9	+	Zea mays	cis-acting regulatory element involved in zein metabolism regulation
CpbZIP28	O2-site	GATGATGTGG	1908	9	-	Zea mays	cis-acting regulatory element involved in zein metabolism regulation
CpbZIP28	TGACG-motif	TGACG	523	5	-	Hordeum vulgare	meJARE
CpbZIP28	G-Box	CACGTG	559	6	+	Pisum sativum	Light responsiveness
CpbZIP28	TGA-element	AACGAC	274	6	+	Brassica oleracea	Auxin responsiveness
CpbZIP28	TC-rich repeats	GTTTTCTTAC	18	9	-	Nicotiana tabacum	Defense and stress responsiveness
CpbZIP28	ARE	AAACCA	183	6	+	Zea mays	Anaerobic induction
CpbZIP28	ARE	AAACCA	1690	6	-	Zea mays	Anaerobic induction
CpbZIP28	LTR	CCGAAA	388	6	-	Hordeum vulgare	Low-temperature responsiveness
CpbZIP28	G-box	CACGTG	559	6	+	Arabidopsis thaliana	Light responsiveness
CpbZIP28	CGTCA-motif	CGTCA	523	5	+	Hordeum vulgare	meJARE
CpbZIP28	P-box	CCTTTTG	501	7	-	Oryza sativa	Gibberellin-responsiveness
CpbZIP28	circadian	CAAAGATATC	1434	9	-	Lycopersicon esculentum	Circadian control
CpbZIP28	ABRE	CACGTG	559	6	+	Arabidopsis thaliana	Abscisic acid responsiveness
CpbZIP28	ABRE	ACGTG	560	5	+	Arabidopsis thaliana	Abscisic acid responsiveness
CpbZIP29	ARE	AAACCA	1224	6	+	Zea mays	Anaerobic induction
CpbZIP29	ARE	AAACCA	1292	6	-	Zea mays	Anaerobic induction
CpbZIP29	A-box	CCGTCC	1658	6	-	Petroselinum crispum	cis-acting regulatory element
CpbZIP29	LTR	CCGAAA	805	6	+	Hordeum vulgare	Low-temperature responsiveness
CpbZIP29	O2-site	GATGACATGG	451	9	-	Zea mays	cis-acting regulatory element involved in zein metabolism regulation
CpbZIP29	O2-site	GATGA(C/T)(A/G)TG(A/G)	615	8	-	Zea mays	cis-acting regulatory element involved in zein metabolism regulation
CpbZIP29	O2-site	GATGATGTGG	1028	9	+	Zea mays	cis-acting regulatory element involved in zein metabolism regulation
CpbZIP29	O2-site	GATGA(C/T)(A/G)TG(A/G)	1193	8	+	Zea mays	cis-acting regulatory element involved in zein metabolism regulation
CpbZIP29	O2-site	GATGA(C/T)(A/G)TG(A/G)	1549	8	+	Zea mays	cis-acting regulatory element involved in zein metabolism regulation
CpbZIP29	TGACG-motif	TGACG	1583	5	-	Hordeum vulgare	meJARE
CpbZIP29	TGACG-motif	TGACG	1881	5	+	Hordeum vulgare	meJARE
CpbZIP29	Sp1	GGGCGG	1683	6	-	Oryza sativa	Light responsiveness
CpbZIP29	Sp1	GGGCGG	1886	6	-	Oryza sativa	Light responsiveness
CpbZIP29	G-Box	CACGTT	896	6	+	Pisum sativum	Light responsiveness
CpbZIP29	G-Box	CACGTT	1899	6	+	Pisum sativum	Light responsiveness
CpbZIP29	TGA-element	AACGAC	1370	6	+	Brassica oleracea	Auxin responsiveness
CpbZIP29	MRE	AACCTAA	1984	7	+	Petroselinum crispum	Light responsiveness
CpbZIP29	TCA-element	CCATCTTTTT	335	9	-	Nicotiana tabacum	Salicylic acid responsiveness
CpbZIP29	MBS	CAACTG	220	6	+	Arabidopsis thaliana	Drought response
CpbZIP29	circadian	CAAAGATATC	628	9	+	Lycopersicon esculentum	Circadian control
CpbZIP29	CAT-box	GCCACT	117	6	+	Arabidopsis thaliana	Meristem expression
CpbZIP29	GCN4_motif	TGAGTCA	1825	7	+	Oryza sativa	Endosperm expression
CpbZIP29	ABRE	ACGTG	896	5	-	Arabidopsis thaliana	Abscisic acid responsiveness
CpbZIP29	ABRE	GCAACGTGTC	1897	9	-	Hordeum vulgare	Abscisic acid responsiveness
CpbZIP29	ABRE	ACGTG	1899	5	-	Arabidopsis thaliana	Abscisic acid responsiveness
CpbZIP29	TATC-box	TATCCCA	392	7	+	Oryza sativa	Gibberellin-responsiveness
CpbZIP29	CGTCA-motif	CGTCA	1583	5	+	Hordeum vulgare	meJARE
CpbZIP29	CGTCA-motif	CGTCA	1881	5	-	Hordeum vulgare	meJARE
CpbZIP29	Box III	atCATTTTCACt	1932	11	-	Pisum sativum	protein binding site
CpbZIP29	GARE-motif	TCTGTTG	826	7	+	Brassica oleracea	Gibberellin-responsiveness
CpbZIP3	ABRE	CGTACGTGCA	392	9	-	Hordeum vulgare	Abscisic acid responsiveness
CpbZIP3	ABRE	ACGTG	394	5	-	Arabidopsis thaliana	Abscisic acid responsiveness
CpbZIP3	ABRE	ACGTG	428	5	+	Arabidopsis thaliana	Abscisic acid responsiveness
CpbZIP3	ABRE	CGTACGTGCA	1159	9	-	Hordeum vulgare	Abscisic acid responsiveness
CpbZIP3	ABRE	ACGTG	1161	5	-	Arabidopsis thaliana	Abscisic acid responsiveness
CpbZIP3	ABRE	ACGTG	1453	5	-	Arabidopsis thaliana	Abscisic acid responsiveness
CpbZIP3	ABRE	ACGTG	1565	5	-	Arabidopsis thaliana	Abscisic acid responsiveness
CpbZIP3	ABRE	CACGTG	1832	6	-	Arabidopsis thaliana	Abscisic acid responsiveness
CpbZIP3	ABRE	ACGTG	1833	5	+	Arabidopsis thaliana	Abscisic acid responsiveness
CpbZIP3	GCN4_motif	TGAGTCA	212	7	+	Oryza sativa	Endosperm expression
CpbZIP3	CAT-box	GCCACT	1929	6	-	Arabidopsis thaliana	Meristem expression
CpbZIP3	GC-motif	CCCCCG	844	6	-	Zea mays	Anaerobic induction
CpbZIP3	P-box	CCTTTTG	99	7	-	Oryza sativa	Gibberellin-responsiveness
CpbZIP3	P-box	CCTTTTG	964	7	-	Oryza sativa	Gibberellin-responsiveness
CpbZIP3	CGTCA-motif	CGTCA	142	5	+	Hordeum vulgare	meJARE
CpbZIP3	CGTCA-motif	CGTCA	426	5	-	Hordeum vulgare	meJARE
CpbZIP3	CGTCA-motif	CGTCA	1811	5	-	Hordeum vulgare	meJARE
CpbZIP3	G-box	TACGTG	394	6	-	Arabidopsis thaliana	Light responsiveness
CpbZIP3	G-box	CACGTC	427	6	-	Zea mays	Light responsiveness
CpbZIP3	G-box	TACGTG	1161	6	-	Arabidopsis thaliana	Light responsiveness
CpbZIP3	G-box	TAAACGTG	1453	8	-	Brassica oleracea	Light responsiveness
CpbZIP3	G-box	CACGTC	1565	6	+	Zea mays	Light responsiveness
CpbZIP3	G-box	CACGTG	1832	6	-	Arabidopsis thaliana	Light responsiveness
CpbZIP3	A-box	CCGTCC	82	6	-	Petroselinum crispum	cis-acting regulatory element
CpbZIP3	RY-element	CATGCATG	877	8	+	Helianthus annuus	Seed-specific regulation
CpbZIP3	ARE	AAACCA	1958	6	-	Zea mays	Anaerobic induction
CpbZIP3	TGACG-motif	TGACG	142	5	-	Hordeum vulgare	meJARE
CpbZIP3	TGACG-motif	TGACG	426	5	+	Hordeum vulgare	meJARE
CpbZIP3	TGACG-motif	TGACG	1811	5	+	Hordeum vulgare	meJARE
CpbZIP3	G-Box	CACGTT	1453	6	+	Pisum sativum	Light responsiveness
CpbZIP3	G-Box	CACGTG	1832	6	-	Pisum sativum	Light responsiveness
CpbZIP3	GT1-motif	GGTTAA	235	6	+	Arabidopsis thaliana	Light responsiveness
CpbZIP30	CGTCA-motif	CGTCA	781	5	-	Hordeum vulgare	meJARE
CpbZIP30	circadian	CAAAGATATC	734	9	-	Lycopersicon esculentum	Circadian control
CpbZIP30	TGA-element	AACGAC	1958	6	+	Brassica oleracea	Auxin responsiveness
CpbZIP30	TGACG-motif	TGACG	781	5	+	Hordeum vulgare	meJARE
CpbZIP30	O2-site	GATGATGTGG	8	9	-	Zea mays	cis-acting regulatory element involved in zein metabolism regulation
CpbZIP30	Sp1	GGGCGG	724	6	+	Oryza sativa	Light responsiveness
CpbZIP30	CCAAT-box	CAACGG	679	6	+	Hordeum vulgare	MYBHv1 binding site
CpbZIP30	ARE	AAACCA	350	6	+	Zea mays	Anaerobic induction
CpbZIP30	ARE	AAACCA	378	6	+	Zea mays	Anaerobic induction
CpbZIP30	ARE	AAACCA	1989	6	-	Zea mays	Anaerobic induction
CpbZIP31	circadian	CAAAGATATC	1242	9	-	Lycopersicon esculentum	Circadian control
CpbZIP31	GARE-motif	TCTGTTG	34	7	+	Brassica oleracea	Gibberellin-responsiveness
CpbZIP31	GARE-motif	TCTGTTG	1045	7	+	Brassica oleracea	Gibberellin-responsiveness
CpbZIP31	TATC-box	TATCCCA	820	7	+	Oryza sativa	Gibberellin-responsiveness
CpbZIP31	G-box	CACGAC	465	6	+	Zea mays	Light responsiveness
CpbZIP31	G-box	CACGAC	825	6	+	Zea mays	Light responsiveness
CpbZIP31	G-box	CACGAC	1082	6	+	Zea mays	Light responsiveness
CpbZIP31	CGTCA-motif	CGTCA	764	5	+	Hordeum vulgare	meJARE
CpbZIP31	LTR	CCGAAA	775	6	-	Hordeum vulgare	Low-temperature responsiveness
CpbZIP31	TCA-element	CCATCTTTTT	483	9	-	Nicotiana tabacum	Salicylic acid responsiveness
CpbZIP31	O2-site	GATGATGTGG	928	9	+	Zea mays	cis-acting regulatory element involved in zein metabolism regulation
CpbZIP31	O2-site	GATGA(C/T)(A/G)TG(A/G)	1068	8	+	Zea mays	cis-acting regulatory element involved in zein metabolism regulation
CpbZIP31	TGACG-motif	TGACG	764	5	-	Hordeum vulgare	meJARE
CpbZIP31	TGA-element	AACGAC	622	6	+	Brassica oleracea	Auxin responsiveness
CpbZIP32	CGTCA-motif	CGTCA	193	5	-	Hordeum vulgare	meJARE
CpbZIP32	CGTCA-motif	CGTCA	202	5	-	Hordeum vulgare	meJARE
CpbZIP32	CGTCA-motif	CGTCA	471	5	-	Hordeum vulgare	meJARE
CpbZIP32	CGTCA-motif	CGTCA	690	5	-	Hordeum vulgare	meJARE
CpbZIP32	CGTCA-motif	CGTCA	1622	5	-	Hordeum vulgare	meJARE
CpbZIP32	CAT-box	GCCACT	1433	6	+	Arabidopsis thaliana	Meristem expression
CpbZIP32	circadian	CAAAGATATC	227	9	-	Lycopersicon esculentum	Circadian control
CpbZIP32	circadian	CAAAGATATC	766	9	-	Lycopersicon esculentum	Circadian control
CpbZIP32	GC-motif	CCCCCG	950	6	+	Zea mays	Anaerobic induction
CpbZIP32	TCA-element	CCATCTTTTT	408	9	-	Nicotiana tabacum	Salicylic acid responsiveness
CpbZIP32	MRE	AACCTAA	1696	7	-	Petroselinum crispum	Light responsiveness
CpbZIP32	GT1-motif	GGTTAA	136	6	+	Arabidopsis thaliana	Light responsiveness
CpbZIP32	GT1-motif	GGTTAA	215	6	+	Arabidopsis thaliana	Light responsiveness
CpbZIP32	GT1-motif	GGTTAA	1992	6	-	Arabidopsis thaliana	Light responsiveness
CpbZIP32	G-Box	TCCACATGGCA	1876	10	-	Triticum aestivum	Light responsiveness
CpbZIP32	Sp1	GGGCGG	953	6	-	Oryza sativa	Light responsiveness
CpbZIP32	TGACG-motif	TGACG	193	5	+	Hordeum vulgare	meJARE
CpbZIP32	TGACG-motif	TGACG	202	5	+	Hordeum vulgare	meJARE
CpbZIP32	TGACG-motif	TGACG	471	5	+	Hordeum vulgare	meJARE
CpbZIP32	TGACG-motif	TGACG	690	5	+	Hordeum vulgare	meJARE
CpbZIP32	TGACG-motif	TGACG	1622	5	+	Hordeum vulgare	meJARE
CpbZIP32	TGA-element	AACGAC	440	6	-	Brassica oleracea	Auxin responsiveness
CpbZIP32	TGA-element	AACGAC	1761	6	-	Brassica oleracea	Auxin responsiveness
CpbZIP32	LTR	CCGAAA	74	6	+	Hordeum vulgare	Low-temperature responsiveness
CpbZIP32	ARE	AAACCA	674	6	-	Zea mays	Anaerobic induction
CpbZIP32	ARE	AAACCA	1393	6	-	Zea mays	Anaerobic induction
CpbZIP32	CCAAT-box	CAACGG	1872	6	-	Hordeum vulgare	MYBHv1 binding site
CpbZIP33	GARE-motif	TCTGTTG	732	7	-	Brassica oleracea	Gibberellin-responsiveness
CpbZIP33	G-box	TACGTG	1397	6	+	Arabidopsis thaliana	Light responsiveness
CpbZIP33	ABRE	ACGTG	776	5	-	Arabidopsis thaliana	Abscisic acid responsiveness
CpbZIP33	ABRE	ACGTG	1398	5	+	Arabidopsis thaliana	Abscisic acid responsiveness
CpbZIP33	MRE	AACCTAA	328	7	-	Petroselinum crispum	Light responsiveness
CpbZIP33	TGACG-motif	TGACG	1958	5	+	Hordeum vulgare	meJARE
CpbZIP33	Sp1	GGGCGG	341	6	+	Oryza sativa	Light responsiveness
CpbZIP33	Sp1	GGGCGG	1370	6	+	Oryza sativa	Light responsiveness
CpbZIP33	ARE	AAACCA	1585	6	+	Zea mays	Anaerobic induction
CpbZIP33	ARE	AAACCA	1953	6	-	Zea mays	Anaerobic induction
CpbZIP33	A-box	CCGTCC	1386	6	-	Petroselinum crispum	cis-acting regulatory element
CpbZIP33	CGTCA-motif	CGTCA	1958	5	-	Hordeum vulgare	meJARE
CpbZIP33	MBS	CAACTG	707	6	+	Arabidopsis thaliana	Drought response
CpbZIP33	O2-site	GATGA(C/T)(A/G)TG(A/G)	400	8	-	Zea mays	cis-acting regulatory element involved in zein metabolism regulation
CpbZIP33	O2-site	GATGA(C/T)(A/G)TG(A/G)	610	8	-	Zea mays	cis-acting regulatory element involved in zein metabolism regulation
CpbZIP33	O2-site	GATGACATGG	1270	9	-	Zea mays	cis-acting regulatory element involved in zein metabolism regulation
CpbZIP33	G-Box	CACGTT	776	6	+	Pisum sativum	Light responsiveness
CpbZIP33	LTR	CCGAAA	819	6	-	Hordeum vulgare	Low-temperature responsiveness
CpbZIP33	CCAAT-box	CAACGG	1069	6	-	Hordeum vulgare	MYBHv1 binding site
CpbZIP34	GARE-motif	TCTGTTG	1811	7	-	Brassica oleracea	Gibberellin-responsiveness
CpbZIP34	Box III	atCATTTTCACt	792	11	+	Pisum sativum	protein binding site
CpbZIP34	G-box	CACGAC	1229	6	-	Zea mays	Light responsiveness
CpbZIP34	GCN4_motif	TGAGTCA	723	7	-	Oryza sativa	Endosperm expression
CpbZIP34	circadian	CAAAGATATC	426	9	+	Lycopersicon esculentum	Circadian control
CpbZIP34	CAT-box	GCCACT	275	6	-	Arabidopsis thaliana	Meristem expression
CpbZIP34	CAT-box	GCCACT	1950	6	-	Arabidopsis thaliana	Meristem expression
CpbZIP34	MBS	CAACTG	141	6	+	Arabidopsis thaliana	Drought response
CpbZIP34	TC-rich repeats	ATTCTCTAAC	14	9	-	Nicotiana tabacum	Defense and stress responsiveness
CpbZIP34	ACE	CTAACGTATT	1022	9	+	Petroselinum crispum	Light responsiveness
CpbZIP34	RY-element	CATGCATG	1620	8	-	Helianthus annuus	Seed-specific regulation
CpbZIP34	ARE	AAACCA	597	6	-	Zea mays	Anaerobic induction
CpbZIP34	ARE	AAACCA	1037	6	+	Zea mays	Anaerobic induction
CpbZIP34	ARE	AAACCA	1616	6	+	Zea mays	Anaerobic induction
CpbZIP35	MBS	CAACTG	609	6	+	Arabidopsis thaliana	Drought response
CpbZIP35	HD-Zip 1	CAAT(A/T)ATTG	1521	8	-	Arabidopsis thaliana	Palisade mesophyll cells differentiation
CpbZIP35	AT-rich element	ATAGAAATCAA	128	10	+	Glycine max	binding site of AT-rich DNA binding protein (ATBP-1)
CpbZIP35	AT-rich element	ATAGAAATCAA	449	10	+	Glycine max	binding site of AT-rich DNA binding protein (ATBP-1)
CpbZIP35	ABRE	ACGTG	1680	5	+	Arabidopsis thaliana	Abscisic acid responsiveness
CpbZIP35	ABRE	TACGGTC	1816	7	+	Arabidopsis thaliana	Abscisic acid responsiveness
CpbZIP35	ABRE	ACGTG	1867	5	-	Arabidopsis thaliana	Abscisic acid responsiveness
CpbZIP35	CGTCA-motif	CGTCA	1194	5	+	Hordeum vulgare	meJARE
CpbZIP35	CGTCA-motif	CGTCA	1649	5	+	Hordeum vulgare	meJARE
CpbZIP35	CGTCA-motif	CGTCA	1743	5	-	Hordeum vulgare	meJARE
CpbZIP35	CGTCA-motif	CGTCA	1746	5	+	Hordeum vulgare	meJARE
CpbZIP35	CGTCA-motif	CGTCA	1851	5	+	Hordeum vulgare	meJARE
CpbZIP35	G-box	CACGAC	874	6	+	Zea mays	Light responsiveness
CpbZIP35	G-box	TACGTG	1867	6	-	Arabidopsis thaliana	Light responsiveness
CpbZIP35	MSA-like	(T/C)C(T/C)AACGG(T/C)(T/C)A	1955	9	+	Catharanthus roseus	cis-acting element involved in cell cycle regulation
CpbZIP35	ARE	AAACCA	503	6	+	Zea mays	Anaerobic induction
CpbZIP35	ARE	AAACCA	899	6	+	Zea mays	Anaerobic induction
CpbZIP35	ARE	AAACCA	942	6	+	Zea mays	Anaerobic induction
CpbZIP35	ARE	AAACCA	1308	6	+	Zea mays	Anaerobic induction
CpbZIP35	ARE	AAACCA	1431	6	+	Zea mays	Anaerobic induction
CpbZIP35	LTR	CCGAAA	1982	6	+	Hordeum vulgare	Low-temperature responsiveness
CpbZIP35	TGA-element	AACGAC	179	6	+	Brassica oleracea	Auxin responsiveness
CpbZIP35	TGA-element	AACGAC	1406	6	+	Brassica oleracea	Auxin responsiveness
CpbZIP35	TGA-element	AACGAC	1762	6	-	Brassica oleracea	Auxin responsiveness
CpbZIP35	TGACG-motif	TGACG	1194	5	-	Hordeum vulgare	meJARE
CpbZIP35	TGACG-motif	TGACG	1649	5	-	Hordeum vulgare	meJARE
CpbZIP35	TGACG-motif	TGACG	1743	5	+	Hordeum vulgare	meJARE
CpbZIP35	TGACG-motif	TGACG	1746	5	-	Hordeum vulgare	meJARE
CpbZIP35	TGACG-motif	TGACG	1851	5	-	Hordeum vulgare	meJARE
CpbZIP35	Sp1	GGGCGG	1328	6	-	Oryza sativa	Light responsiveness
CpbZIP35	G-Box	CACGTT	1679	6	-	Pisum sativum	Light responsiveness
CpbZIP35	GT1-motif	GGTTAAT	161	7	+	Avena sativa	Light responsiveness
CpbZIP35	GT1-motif	GGTTAA	1708	6	-	Arabidopsis thaliana	Light responsiveness
CpbZIP35	MRE	AACCTAA	1953	7	+	Petroselinum crispum	Light responsiveness
CpbZIP35	TCA-element	CCATCTTTTT	1434	9	+	Nicotiana tabacum	Salicylic acid responsiveness
CpbZIP36	ARE	AAACCA	936	6	-	Zea mays	Anaerobic induction
CpbZIP36	ARE	AAACCA	1209	6	+	Zea mays	Anaerobic induction
CpbZIP36	ARE	AAACCA	1786	6	-	Zea mays	Anaerobic induction
CpbZIP36	ARE	AAACCA	1960	6	-	Zea mays	Anaerobic induction
CpbZIP36	CCAAT-box	CAACGG	1501	6	-	Hordeum vulgare	MYBHv1 binding site
CpbZIP36	TC-rich repeats	GTTTTCTTAC	106	9	-	Nicotiana tabacum	Defense and stress responsiveness
CpbZIP36	TGA-element	AACGAC	1678	6	-	Brassica oleracea	Auxin responsiveness
CpbZIP36	TGACG-motif	TGACG	618	5	+	Hordeum vulgare	meJARE
CpbZIP36	TGACG-motif	TGACG	676	5	+	Hordeum vulgare	meJARE
CpbZIP36	G-Box	CACGTG	1439	6	-	Pisum sativum	Light responsiveness
CpbZIP36	ABRE	CACGTG	1439	6	-	Arabidopsis thaliana	Abscisic acid responsiveness
CpbZIP36	ABRE	ACGTG	1440	5	+	Arabidopsis thaliana	Abscisic acid responsiveness
CpbZIP36	CAT-box	GCCACT	1422	6	-	Arabidopsis thaliana	Meristem expression
CpbZIP36	GCN4_motif	TGAGTCA	1322	7	-	Oryza sativa	Endosperm expression
CpbZIP36	AT-rich element	ATAGAAATCAA	1205	10	+	Glycine max	binding site of AT-rich DNA binding protein (ATBP-1)
CpbZIP36	P-box	CCTTTTG	366	7	+	Oryza sativa	Gibberellin-responsiveness
CpbZIP36	P-box	CCTTTTG	1983	7	+	Oryza sativa	Gibberellin-responsiveness
CpbZIP36	CGTCA-motif	CGTCA	618	5	-	Hordeum vulgare	meJARE
CpbZIP36	CGTCA-motif	CGTCA	676	5	-	Hordeum vulgare	meJARE
CpbZIP36	G-box	GCCACGTGGA	1437	9	+	Arabidopsis thaliana	Light responsiveness
CpbZIP36	G-box	CACGTG	1439	6	-	Arabidopsis thaliana	Light responsiveness
CpbZIP37	GT1-motif	GGTTAA	1246	6	-	Arabidopsis thaliana	Light responsiveness
CpbZIP37	GT1-motif	GGTTAAT	1509	7	-	Avena sativa	Light responsiveness
CpbZIP37	GT1-motif	GGTTAA	1510	6	-	Arabidopsis thaliana	Light responsiveness
CpbZIP37	G-Box	CACGTG	837	6	+	Pisum sativum	Light responsiveness
CpbZIP37	G-Box	CACGTG	848	6	+	Pisum sativum	Light responsiveness
CpbZIP37	TGACG-motif	TGACG	841	5	+	Hordeum vulgare	meJARE
CpbZIP37	TGACG-motif	TGACG	988	5	-	Hordeum vulgare	meJARE
CpbZIP37	LTR	CCGAAA	324	6	+	Hordeum vulgare	Low-temperature responsiveness
CpbZIP37	ARE	AAACCA	98	6	-	Zea mays	Anaerobic induction
CpbZIP37	ARE	AAACCA	1448	6	-	Zea mays	Anaerobic induction
CpbZIP37	ARE	AAACCA	1504	6	+	Zea mays	Anaerobic induction
CpbZIP37	ARE	AAACCA	1610	6	-	Zea mays	Anaerobic induction
CpbZIP37	ARE	AAACCA	1912	6	+	Zea mays	Anaerobic induction
CpbZIP37	RY-element	CATGCATG	1035	8	-	Helianthus annuus	Seed-specific regulation
CpbZIP37	CCAAT-box	CAACGG	1743	6	-	Hordeum vulgare	MYBHv1 binding site
CpbZIP37	CGTCA-motif	CGTCA	841	5	-	Hordeum vulgare	meJARE
CpbZIP37	CGTCA-motif	CGTCA	988	5	+	Hordeum vulgare	meJARE
CpbZIP37	G-box	CACGTG	837	6	+	Arabidopsis thaliana	Light responsiveness
CpbZIP37	G-box	CACGTG	848	6	+	Arabidopsis thaliana	Light responsiveness
CpbZIP37	G-box	TACGTG	1347	6	-	Arabidopsis thaliana	Light responsiveness
CpbZIP37	ABRE	CACGTG	837	6	+	Arabidopsis thaliana	Abscisic acid responsiveness
CpbZIP37	ABRE	ACGTG	838	5	+	Arabidopsis thaliana	Abscisic acid responsiveness
CpbZIP37	ABRE	CACGTG	848	6	+	Arabidopsis thaliana	Abscisic acid responsiveness
CpbZIP37	ABRE	ACGTG	849	5	+	Arabidopsis thaliana	Abscisic acid responsiveness
CpbZIP37	ABRE	CGTACGTGCA	1345	9	-	Hordeum vulgare	Abscisic acid responsiveness
CpbZIP37	ABRE	ACGTG	1347	5	-	Arabidopsis thaliana	Abscisic acid responsiveness
CpbZIP37	MBS	CAACTG	891	6	+	Arabidopsis thaliana	Drought response
CpbZIP38	O2-site	GATGA(C/T)(A/G)TG(A/G)	803	8	-	Zea mays	cis-acting regulatory element involved in zein metabolism regulation
CpbZIP38	O2-site	GATGA(C/T)(A/G)TG(A/G)	1100	8	-	Zea mays	cis-acting regulatory element involved in zein metabolism regulation
CpbZIP38	G-Box	CACGTT	47	6	+	Pisum sativum	Light responsiveness
CpbZIP38	GT1-motif	GGTTAA	709	6	-	Arabidopsis thaliana	Light responsiveness
CpbZIP38	TGA-element	AACGAC	1944	6	-	Brassica oleracea	Auxin responsiveness
CpbZIP38	TCA-element	CCATCTTTTT	1685	9	+	Nicotiana tabacum	Salicylic acid responsiveness
CpbZIP38	ARE	AAACCA	1955	6	+	Zea mays	Anaerobic induction
CpbZIP38	A-box	CCGTCC	1673	6	+	Petroselinum crispum	cis-acting regulatory element
CpbZIP38	A-box	CCGTCC	1756	6	-	Petroselinum crispum	cis-acting regulatory element
CpbZIP38	AT-rich sequence	TAAAATACT	1338	9	-	Pisum sativum	element for maximal elicitor-mediated activation (2copies)
CpbZIP38	GCN4_motif	TGAGTCA	1896	7	-	Oryza sativa	Endosperm expression
CpbZIP38	ABRE	ACGTG	47	5	-	Arabidopsis thaliana	Abscisic acid responsiveness
CpbZIP39	CCAAT-box	CAACGG	411	6	+	Hordeum vulgare	MYBHv1 binding site
CpbZIP39	CCAAT-box	CAACGG	650	6	+	Hordeum vulgare	MYBHv1 binding site
CpbZIP39	ARE	AAACCA	153	6	+	Zea mays	Anaerobic induction
CpbZIP39	ARE	AAACCA	315	6	+	Zea mays	Anaerobic induction
CpbZIP39	A-box	CCGTCC	1961	6	-	Petroselinum crispum	cis-acting regulatory element
CpbZIP39	G-Box	CACGTG	644	6	+	Pisum sativum	Light responsiveness
CpbZIP39	G-Box	CACGTT	1353	6	+	Pisum sativum	Light responsiveness
CpbZIP39	G-Box	CACGTG	1986	6	-	Pisum sativum	Light responsiveness
CpbZIP39	TGACG-motif	TGACG	61	5	+	Hordeum vulgare	meJARE
CpbZIP39	TGACG-motif	TGACG	828	5	+	Hordeum vulgare	meJARE
CpbZIP39	TGA-element	AACGAC	225	6	-	Brassica oleracea	Auxin responsiveness
CpbZIP39	TGA-element	AACGAC	601	6	-	Brassica oleracea	Auxin responsiveness
CpbZIP39	TCA-element	CCATCTTTTT	1027	9	-	Nicotiana tabacum	Salicylic acid responsiveness
CpbZIP39	MBS	CAACTG	319	6	-	Arabidopsis thaliana	Drought response
CpbZIP39	GCN4_motif	TGAGTCA	1638	7	+	Oryza sativa	Endosperm expression
CpbZIP39	ABRE	CACGTG	644	6	+	Arabidopsis thaliana	Abscisic acid responsiveness
CpbZIP39	ABRE	ACGTG	645	5	+	Arabidopsis thaliana	Abscisic acid responsiveness
CpbZIP39	ABRE	GACACGTGGC	669	9	-	Triticum aestivum	Abscisic acid responsiveness
CpbZIP39	ABRE	ACGTG	1353	5	-	Arabidopsis thaliana	Abscisic acid responsiveness
CpbZIP39	ABRE	CACGTG	1986	6	-	Arabidopsis thaliana	Abscisic acid responsiveness
CpbZIP39	ABRE	ACGTG	1987	5	+	Arabidopsis thaliana	Abscisic acid responsiveness
CpbZIP39	TATC-box	TATCCCA	857	7	-	Oryza sativa	Gibberellin-responsiveness
CpbZIP39	G-box	CACGTG	644	6	+	Arabidopsis thaliana	Light responsiveness
CpbZIP39	G-box	CACGTG	1986	6	-	Arabidopsis thaliana	Light responsiveness
CpbZIP39	CGTCA-motif	CGTCA	61	5	-	Hordeum vulgare	meJARE
CpbZIP39	CGTCA-motif	CGTCA	828	5	-	Hordeum vulgare	meJARE
CpbZIP39	AT-rich sequence	TAAAATACT	1103	9	-	Pisum sativum	element for maximal elicitor-mediated activation (2copies)
CpbZIP4	TC-rich repeats	GTTTTCTTAC	1960	9	+	Nicotiana tabacum	Defense and stress responsiveness
CpbZIP4	TCA-element	CCATCTTTTT	604	9	+	Nicotiana tabacum	Salicylic acid responsiveness
CpbZIP4	GT1-motif	GGTTAAT	1305	7	+	Avena sativa	Light responsiveness
CpbZIP4	GT1-motif	GGTTAAT	1910	7	-	Avena sativa	Light responsiveness
CpbZIP4	GT1-motif	GGTTAA	1911	6	-	Arabidopsis thaliana	Light responsiveness
CpbZIP4	TGA-element	AACGAC	1001	6	-	Brassica oleracea	Auxin responsiveness
CpbZIP4	ARE	AAACCA	1365	6	+	Zea mays	Anaerobic induction
CpbZIP4	ARE	AAACCA	1819	6	-	Zea mays	Anaerobic induction
CpbZIP4	GCN4_motif	TGAGTCA	414	7	+	Oryza sativa	Endosperm expression
CpbZIP4	MBS	CAACTG	357	6	+	Arabidopsis thaliana	Drought response
CpbZIP40	TC-rich repeats	GTTTTCTTAC	633	9	+	Nicotiana tabacum	Defense and stress responsiveness
CpbZIP40	MRE	AACCTAA	1283	7	+	Petroselinum crispum	Light responsiveness
CpbZIP40	TCA-element	CCATCTTTTT	394	10	+	Nicotiana tabacum	Salicylic acid responsiveness
CpbZIP40	TCA-element	CCATCTTTTT	1961	9	+	Nicotiana tabacum	Salicylic acid responsiveness
CpbZIP40	TGACG-motif	TGACG	1780	5	+	Hordeum vulgare	meJARE
CpbZIP40	O2-site	GATGACATGG	601	9	+	Zea mays	cis-acting regulatory element involved in zein metabolism regulation
CpbZIP40	G-Box	CACGTT	128	6	-	Pisum sativum	Light responsiveness
CpbZIP40	G-Box	CACGTT	290	6	-	Pisum sativum	Light responsiveness
CpbZIP40	G-Box	CACGTG	1800	6	-	Pisum sativum	Light responsiveness
CpbZIP40	ABRE	ACGTG	129	5	+	Arabidopsis thaliana	Abscisic acid responsiveness
CpbZIP40	ABRE	ACGTG	291	5	+	Arabidopsis thaliana	Abscisic acid responsiveness
CpbZIP40	ABRE	CACGTG	1800	6	-	Arabidopsis thaliana	Abscisic acid responsiveness
CpbZIP40	ABRE	ACGTG	1801	5	+	Arabidopsis thaliana	Abscisic acid responsiveness
CpbZIP40	CAT-box	GCCACT	1070	6	-	Arabidopsis thaliana	Meristem expression
CpbZIP40	GCN4_motif	TGAGTCA	217	7	+	Oryza sativa	Endosperm expression
CpbZIP40	MBS	CAACTG	1907	6	-	Arabidopsis thaliana	Drought response
CpbZIP40	AT-rich element	ATAGAAATCAA	1692	10	+	Glycine max	binding site of AT-rich DNA binding protein (ATBP-1)
CpbZIP40	CGTCA-motif	CGTCA	1780	5	-	Hordeum vulgare	meJARE
CpbZIP40	G-box	CACGAC	62	6	-	Zea mays	Light responsiveness
CpbZIP40	G-box	CACGTG	1800	6	-	Arabidopsis thaliana	Light responsiveness
CpbZIP41	O2-site	GATGACATGG	561	9	+	Zea mays	cis-acting regulatory element involved in zein metabolism regulation
CpbZIP41	TGACG-motif	TGACG	1740	5	+	Hordeum vulgare	meJARE
CpbZIP41	G-Box	CACGTT	88	6	-	Pisum sativum	Light responsiveness
CpbZIP41	G-Box	CACGTT	250	6	-	Pisum sativum	Light responsiveness
CpbZIP41	G-Box	CACGTG	1760	6	-	Pisum sativum	Light responsiveness
CpbZIP41	TC-rich repeats	GTTTTCTTAC	593	9	+	Nicotiana tabacum	Defense and stress responsiveness
CpbZIP41	MRE	AACCTAA	1243	7	+	Petroselinum crispum	Light responsiveness
CpbZIP41	TCA-element	CCATCTTTTT	354	10	+	Nicotiana tabacum	Salicylic acid responsiveness
CpbZIP41	TCA-element	CCATCTTTTT	1921	9	+	Nicotiana tabacum	Salicylic acid responsiveness
CpbZIP41	G-box	CACGAC	22	6	-	Zea mays	Light responsiveness
CpbZIP41	G-box	CACGTG	1760	6	-	Arabidopsis thaliana	Light responsiveness
CpbZIP41	CGTCA-motif	CGTCA	1740	5	-	Hordeum vulgare	meJARE
CpbZIP41	AT-rich element	ATAGAAATCAA	1652	10	+	Glycine max	binding site of AT-rich DNA binding protein (ATBP-1)
CpbZIP41	MBS	CAACTG	1867	6	-	Arabidopsis thaliana	Drought response
CpbZIP41	CAT-box	GCCACT	1030	6	-	Arabidopsis thaliana	Meristem expression
CpbZIP41	GCN4_motif	TGAGTCA	177	7	+	Oryza sativa	Endosperm expression
CpbZIP41	ABRE	ACGTG	89	5	+	Arabidopsis thaliana	Abscisic acid responsiveness
CpbZIP41	ABRE	ACGTG	251	5	+	Arabidopsis thaliana	Abscisic acid responsiveness
CpbZIP41	ABRE	CACGTG	1760	6	-	Arabidopsis thaliana	Abscisic acid responsiveness
CpbZIP41	ABRE	ACGTG	1761	5	+	Arabidopsis thaliana	Abscisic acid responsiveness
CpbZIP42	P-box	CCTTTTG	335	7	+	Oryza sativa	Gibberellin-responsiveness
CpbZIP42	P-box	CCTTTTG	1151	7	+	Oryza sativa	Gibberellin-responsiveness
CpbZIP42	CAT-box	GCCACT	1923	6	+	Arabidopsis thaliana	Meristem expression
CpbZIP42	circadian	CAAAGATATC	254	10	+	Lycopersicon esculentum	Circadian control
CpbZIP42	TCA-element	CCATCTTTTT	361	9	+	Nicotiana tabacum	Salicylic acid responsiveness
CpbZIP42	TCA-element	CCATCTTTTT	671	9	-	Nicotiana tabacum	Salicylic acid responsiveness
CpbZIP42	TCA-element	CCATCTTTTT	894	9	-	Nicotiana tabacum	Salicylic acid responsiveness
CpbZIP42	TCA-element	CCATCTTTTT	1295	9	+	Nicotiana tabacum	Salicylic acid responsiveness
CpbZIP42	TCA-element	CCATCTTTTT	1592	9	-	Nicotiana tabacum	Salicylic acid responsiveness
CpbZIP42	MRE	AACCTAA	1887	7	-	Petroselinum crispum	Light responsiveness
CpbZIP42	TC-rich repeats	GTTTTCTTAC	680	9	-	Nicotiana tabacum	Defense and stress responsiveness
CpbZIP42	TC-rich repeats	GTTTTCTTAC	883	9	+	Nicotiana tabacum	Defense and stress responsiveness
CpbZIP42	ARE	AAACCA	4	6	+	Zea mays	Anaerobic induction
CpbZIP42	ARE	AAACCA	935	6	-	Zea mays	Anaerobic induction
CpbZIP43	ARE	AAACCA	503	6	+	Zea mays	Anaerobic induction
CpbZIP43	TCA-element	CCATCTTTTT	349	9	-	Nicotiana tabacum	Salicylic acid responsiveness
CpbZIP43	TCA-element	CCATCTTTTT	1828	9	-	Nicotiana tabacum	Salicylic acid responsiveness
CpbZIP43	GT1-motif	GGTTAA	491	6	+	Arabidopsis thaliana	Light responsiveness
CpbZIP43	GT1-motif	GGTTAA	1940	6	+	Arabidopsis thaliana	Light responsiveness
CpbZIP43	Sp1	GGGCGG	1842	6	-	Oryza sativa	Light responsiveness
CpbZIP43	TGACG-motif	TGACG	1529	5	-	Hordeum vulgare	meJARE
CpbZIP43	G-Box	CACGTT	604	6	+	Pisum sativum	Light responsiveness
CpbZIP43	G-Box	CACGTG	1129	6	-	Pisum sativum	Light responsiveness
CpbZIP43	ABRE	CGTACGTGCA	588	9	-	Hordeum vulgare	Abscisic acid responsiveness
CpbZIP43	ABRE	ACGTG	604	5	-	Arabidopsis thaliana	Abscisic acid responsiveness
CpbZIP43	ABRE	ACGTG	872	5	+	Arabidopsis thaliana	Abscisic acid responsiveness
CpbZIP43	ABRE	CACGTG	1129	6	-	Arabidopsis thaliana	Abscisic acid responsiveness
CpbZIP43	ABRE	ACGTG	1130	5	+	Arabidopsis thaliana	Abscisic acid responsiveness
CpbZIP43	MBS	CAACTG	631	6	+	Arabidopsis thaliana	Drought response
CpbZIP43	AT-rich sequence	TAAAATACT	1149	9	-	Pisum sativum	element for maximal elicitor-mediated activation (2copies)
CpbZIP43	GARE-motif	TCTGTTG	50	7	-	Brassica oleracea	Gibberellin-responsiveness
CpbZIP43	G-box	CACGAC	509	6	-	Zea mays	Light responsiveness
CpbZIP43	G-box	TACGTG	871	6	+	Arabidopsis thaliana	Light responsiveness
CpbZIP43	G-box	CACGTG	1129	6	-	Arabidopsis thaliana	Light responsiveness
CpbZIP43	CGTCA-motif	CGTCA	1529	5	+	Hordeum vulgare	meJARE
CpbZIP44	ARE	AAACCA	488	6	+	Zea mays	Anaerobic induction
CpbZIP44	TCA-element	CCATCTTTTT	334	9	-	Nicotiana tabacum	Salicylic acid responsiveness
CpbZIP44	TCA-element	CCATCTTTTT	1813	9	-	Nicotiana tabacum	Salicylic acid responsiveness
CpbZIP44	GT1-motif	GGTTAA	476	6	+	Arabidopsis thaliana	Light responsiveness
CpbZIP44	GT1-motif	GGTTAA	1925	6	+	Arabidopsis thaliana	Light responsiveness
CpbZIP44	TGACG-motif	TGACG	1514	5	-	Hordeum vulgare	meJARE
CpbZIP44	Sp1	GGGCGG	1827	6	-	Oryza sativa	Light responsiveness
CpbZIP44	G-Box	CACGTT	589	6	+	Pisum sativum	Light responsiveness
CpbZIP44	G-Box	CACGTG	1114	6	-	Pisum sativum	Light responsiveness
CpbZIP44	ABRE	CGTACGTGCA	573	9	-	Hordeum vulgare	Abscisic acid responsiveness
CpbZIP44	ABRE	ACGTG	589	5	-	Arabidopsis thaliana	Abscisic acid responsiveness
CpbZIP44	ABRE	ACGTG	857	5	+	Arabidopsis thaliana	Abscisic acid responsiveness
CpbZIP44	ABRE	CACGTG	1114	6	-	Arabidopsis thaliana	Abscisic acid responsiveness
CpbZIP44	ABRE	ACGTG	1115	5	+	Arabidopsis thaliana	Abscisic acid responsiveness
CpbZIP44	MBS	CAACTG	616	6	+	Arabidopsis thaliana	Drought response
CpbZIP44	AT-rich sequence	TAAAATACT	1134	9	-	Pisum sativum	element for maximal elicitor-mediated activation (2copies)
CpbZIP44	GARE-motif	TCTGTTG	35	7	-	Brassica oleracea	Gibberellin-responsiveness
CpbZIP44	G-box	CACGAC	494	6	-	Zea mays	Light responsiveness
CpbZIP44	G-box	TACGTG	856	6	+	Arabidopsis thaliana	Light responsiveness
CpbZIP44	G-box	CACGTG	1114	6	-	Arabidopsis thaliana	Light responsiveness
CpbZIP44	CGTCA-motif	CGTCA	1514	5	+	Hordeum vulgare	meJARE
CpbZIP45	GCN4_motif	TGAGTCA	270	7	+	Oryza sativa	Endosperm expression
CpbZIP45	ABRE	ACGTG	1404	5	+	Arabidopsis thaliana	Abscisic acid responsiveness
CpbZIP45	MBSI	aaaAaaC(G/C)GTTA	778	10	+	Petunia hybrida	Flavonoid biosynthetic regulation
CpbZIP45	MBS	CAACTG	681	6	-	Arabidopsis thaliana	Drought response
CpbZIP45	P-box	CCTTTTG	153	7	+	Oryza sativa	Gibberellin-responsiveness
CpbZIP45	GARE-motif	TCTGTTG	101	7	-	Brassica oleracea	Gibberellin-responsiveness
CpbZIP45	CGTCA-motif	CGTCA	685	5	-	Hordeum vulgare	meJARE
CpbZIP45	CCAAT-box	CAACGG	1555	6	-	Hordeum vulgare	MYBHv1 binding site
CpbZIP45	ARE	AAACCA	1546	6	+	Zea mays	Anaerobic induction
CpbZIP45	TCA-element	CCATCTTTTT	344	9	-	Nicotiana tabacum	Salicylic acid responsiveness
CpbZIP45	TCA-element	CCATCTTTTT	1522	9	-	Nicotiana tabacum	Salicylic acid responsiveness
CpbZIP45	TC-rich repeats	GTTTTCTTAC	1934	9	-	Nicotiana tabacum	Defense and stress responsiveness
CpbZIP45	TGACG-motif	TGACG	685	5	+	Hordeum vulgare	meJARE
CpbZIP45	G-Box	CACGTT	1403	6	-	Pisum sativum	Light responsiveness
CpbZIP46	CAT-box	GCCACT	1747	6	-	Arabidopsis thaliana	Meristem expression
CpbZIP46	ABRE	TACGGTC	844	7	-	Arabidopsis thaliana	Abscisic acid responsiveness
CpbZIP46	GARE-motif	TCTGTTG	1739	7	+	Brassica oleracea	Gibberellin-responsiveness
CpbZIP46	CGTCA-motif	CGTCA	92	5	+	Hordeum vulgare	meJARE
CpbZIP46	CGTCA-motif	CGTCA	1519	5	-	Hordeum vulgare	meJARE
CpbZIP46	ARE	AAACCA	496	6	+	Zea mays	Anaerobic induction
CpbZIP46	ARE	AAACCA	663	6	+	Zea mays	Anaerobic induction
CpbZIP46	TCA-element	CCATCTTTTT	1503	9	-	Nicotiana tabacum	Salicylic acid responsiveness
CpbZIP46	TGACG-motif	TGACG	92	5	-	Hordeum vulgare	meJARE
CpbZIP46	TGACG-motif	TGACG	1519	5	+	Hordeum vulgare	meJARE
CpbZIP46	O2-site	GATGA(C/T)(A/G)TG(A/G)	140	8	-	Zea mays	cis-acting regulatory element involved in zein metabolism regulation
CpbZIP46	GT1-motif	GGTTAA	443	6	+	Arabidopsis thaliana	Light responsiveness
CpbZIP47	TCA-element	CCATCTTTTT	1205	9	-	Nicotiana tabacum	Salicylic acid responsiveness
CpbZIP47	G-Box	CACGTT	219	6	+	Pisum sativum	Light responsiveness
CpbZIP47	G-Box	CACGTT	639	6	-	Pisum sativum	Light responsiveness
CpbZIP47	TGACG-motif	TGACG	456	5	-	Hordeum vulgare	meJARE
CpbZIP47	TGACG-motif	TGACG	1100	5	+	Hordeum vulgare	meJARE
CpbZIP47	ACE	CTAACGTATT	159	9	-	Petroselinum crispum	Light responsiveness
CpbZIP47	A-box	CCGTCC	1919	6	-	Petroselinum crispum	cis-acting regulatory element
CpbZIP47	CCAAT-box	CAACGG	1743	6	+	Hordeum vulgare	MYBHv1 binding site
CpbZIP47	ARE	AAACCA	747	6	-	Zea mays	Anaerobic induction
CpbZIP47	CGTCA-motif	CGTCA	456	5	+	Hordeum vulgare	meJARE
CpbZIP47	CGTCA-motif	CGTCA	1100	5	-	Hordeum vulgare	meJARE
CpbZIP47	ABRE	ACGTG	219	5	-	Arabidopsis thaliana	Abscisic acid responsiveness
CpbZIP47	ABRE	ACGTG	640	5	+	Arabidopsis thaliana	Abscisic acid responsiveness
CpbZIP47	GCN4_motif	TGAGTCA	1993	7	+	Oryza sativa	Endosperm expression
CpbZIP47	MBS	CAACTG	57	6	-	Arabidopsis thaliana	Drought response
CpbZIP47	MBS	CAACTG	716	6	+	Arabidopsis thaliana	Drought response
CpbZIP48	ABRE	ACGTG	572	5	-	Arabidopsis thaliana	Abscisic acid responsiveness
CpbZIP48	ABRE	CACGTG	774	6	+	Arabidopsis thaliana	Abscisic acid responsiveness
CpbZIP48	ABRE	ACGTG	775	5	+	Arabidopsis thaliana	Abscisic acid responsiveness
CpbZIP48	ABRE	ACGTG	1916	5	+	Arabidopsis thaliana	Abscisic acid responsiveness
CpbZIP48	MBS	CAACTG	468	6	+	Arabidopsis thaliana	Drought response
CpbZIP48	G-box	ACACGTGT	773	8	+	Brassica napus	Light responsiveness
CpbZIP48	G-box	CACGTG	774	6	+	Arabidopsis thaliana	Light responsiveness
CpbZIP48	G-box	CACGTC	1915	6	-	Zea mays	Light responsiveness
CpbZIP48	ARE	AAACCA	146	6	+	Zea mays	Anaerobic induction
CpbZIP48	ARE	AAACCA	695	6	+	Zea mays	Anaerobic induction
CpbZIP48	ARE	AAACCA	935	6	+	Zea mays	Anaerobic induction
CpbZIP48	CCAAT-box	CAACGG	1584	6	+	Hordeum vulgare	MYBHv1 binding site
CpbZIP48	TC-rich repeats	ATTCTCTAAC	658	9	+	Nicotiana tabacum	Defense and stress responsiveness
CpbZIP48	TCA-element	TCAGAAGAGG	1768	9	+	Brassica oleracea	Salicylic acid responsiveness
CpbZIP48	MRE	AACCTAA	496	7	+	Petroselinum crispum	Light responsiveness
CpbZIP48	AuxRR-core	GGTCCAT	968	7	+	Nicotiana tabacum	Auxin responsiveness
CpbZIP48	G-Box	CACGTT	572	6	+	Pisum sativum	Light responsiveness
CpbZIP48	G-Box	CACGTG	774	6	+	Pisum sativum	Light responsiveness
CpbZIP48	ACE	CTAACGTATT	1186	9	+	Petroselinum crispum	Light responsiveness
CpbZIP48	TGA-element	AACGAC	1510	6	-	Brassica oleracea	Auxin responsiveness
CpbZIP49	TCA-element	CCATCTTTTT	292	9	+	Nicotiana tabacum	Salicylic acid responsiveness
CpbZIP49	TGACG-motif	TGACG	1406	5	+	Hordeum vulgare	meJARE
CpbZIP49	TGACG-motif	TGACG	1868	5	-	Hordeum vulgare	meJARE
CpbZIP49	O2-site	GTTGACGTGA	1404	9	+	Zea mays	cis-acting regulatory element involved in zein metabolism regulation
CpbZIP49	O2-site	GATGATGTGG	1922	9	-	Zea mays	cis-acting regulatory element involved in zein metabolism regulation
CpbZIP49	ABRE	ACGTG	1408	5	+	Arabidopsis thaliana	Abscisic acid responsiveness
CpbZIP49	CAT-box	GCCACT	1231	6	+	Arabidopsis thaliana	Meristem expression
CpbZIP49	WUN-motif	AAATTTCCT	929	9	+	Brassica oleracea	Defense and stress responsiveness
CpbZIP49	P-box	CCTTTTG	1276	7	+	Oryza sativa	Gibberellin-responsiveness
CpbZIP49	CGTCA-motif	CGTCA	1406	5	-	Hordeum vulgare	meJARE
CpbZIP49	CGTCA-motif	CGTCA	1868	5	+	Hordeum vulgare	meJARE
CpbZIP49	G-box	CACGTC	1407	6	-	Zea mays	Light responsiveness
CpbZIP5	ACE	GACACGTATG	69	9	-	Petroselinum crispum	Light responsiveness
CpbZIP5	G-Box	CACGTT	410	6	+	Pisum sativum	Light responsiveness
CpbZIP5	GT1-motif	GGTTAAT	1305	7	+	Avena sativa	Light responsiveness
CpbZIP5	GT1-motif	GGTTAAT	1910	7	-	Avena sativa	Light responsiveness
CpbZIP5	GT1-motif	GGTTAA	1911	6	-	Arabidopsis thaliana	Light responsiveness
CpbZIP5	3-AF1 binding site	TAAGAGAGGAA	192	11	-	Solanum tuberosum	Light responsiveness
CpbZIP5	TGA-element	AACGAC	272	6	+	Brassica oleracea	Auxin responsiveness
CpbZIP5	TGA-element	AACGAC	1001	6	-	Brassica oleracea	Auxin responsiveness
CpbZIP5	TGA-element	AACGAC	1173	6	-	Brassica oleracea	Auxin responsiveness
CpbZIP5	MRE	AACCTAA	154	7	-	Petroselinum crispum	Light responsiveness
CpbZIP5	TC-rich repeats	GTTTTCTTAC	1960	9	+	Nicotiana tabacum	Defense and stress responsiveness
CpbZIP5	ARE	AAACCA	1365	6	+	Zea mays	Anaerobic induction
CpbZIP5	ARE	AAACCA	1819	6	-	Zea mays	Anaerobic induction
CpbZIP5	G-box	CACGAC	45	6	+	Zea mays	Light responsiveness
CpbZIP5	GARE-motif	TCTGTTG	392	7	+	Brassica oleracea	Gibberellin-responsiveness
CpbZIP5	GC-motif	CCCCCG	263	6	-	Zea mays	Anaerobic induction
CpbZIP5	ABRE	ACGTG	410	5	-	Arabidopsis thaliana	Abscisic acid responsiveness
CpbZIP50	LTR	CCGAAA	85	6	+	Hordeum vulgare	Low-temperature responsiveness
CpbZIP50	ARE	AAACCA	156	6	+	Zea mays	Anaerobic induction
CpbZIP50	ARE	AAACCA	462	6	+	Zea mays	Anaerobic induction
CpbZIP50	ARE	AAACCA	766	6	+	Zea mays	Anaerobic induction
CpbZIP50	ARE	AAACCA	1341	6	+	Zea mays	Anaerobic induction
CpbZIP50	ARE	AAACCA	1498	6	-	Zea mays	Anaerobic induction
CpbZIP50	RY-element	CATGCATG	346	8	+	Helianthus annuus	Seed-specific regulation
CpbZIP50	TCA-element	CCATCTTTTT	696	9	-	Nicotiana tabacum	Salicylic acid responsiveness
CpbZIP50	TCA-element	CCATCTTTTT	1713	9	+	Nicotiana tabacum	Salicylic acid responsiveness
CpbZIP50	TGA-element	AACGAC	1381	6	+	Brassica oleracea	Auxin responsiveness
CpbZIP50	P-box	CCTTTTG	586	7	-	Oryza sativa	Gibberellin-responsiveness
CpbZIP51	ARE	AAACCA	320	6	-	Zea mays	Anaerobic induction
CpbZIP51	ARE	AAACCA	1161	6	-	Zea mays	Anaerobic induction
CpbZIP51	ARE	AAACCA	1549	6	+	Zea mays	Anaerobic induction
CpbZIP51	TGACG-motif	TGACG	388	5	+	Hordeum vulgare	meJARE
CpbZIP51	G-Box	CACGTT	968	6	+	Pisum sativum	Light responsiveness
CpbZIP51	TCA-element	CCATCTTTTT	42	9	+	Nicotiana tabacum	Salicylic acid responsiveness
CpbZIP51	TCA-element	TCAGAAGAGG	443	9	+	Brassica oleracea	Salicylic acid responsiveness
CpbZIP51	MBSI	TTTTTACGGTTA	1740	11	+	Petunia hybrida	Flavonoid biosynthetic regulation
CpbZIP51	ABRE	ACGTG	968	5	-	Arabidopsis thaliana	Abscisic acid responsiveness
CpbZIP51	CAT-box	GCCACT	242	6	-	Arabidopsis thaliana	Meristem expression
CpbZIP51	CGTCA-motif	CGTCA	388	5	-	Hordeum vulgare	meJARE
CpbZIP51	G-box	TAAACGTG	968	8	-	Brassica oleracea	Light responsiveness
CpbZIP51	P-box	CCTTTTG	1792	7	+	Oryza sativa	Gibberellin-responsiveness
CpbZIP52	TCA-element	CCATCTTTTT	1069	9	-	Nicotiana tabacum	Salicylic acid responsiveness
CpbZIP52	GT1-motif	GGTTAA	809	6	+	Arabidopsis thaliana	Light responsiveness
CpbZIP52	GT1-motif	GGTTAA	811	6	-	Arabidopsis thaliana	Light responsiveness
CpbZIP52	GT1-motif	GGTTAA	1932	6	-	Arabidopsis thaliana	Light responsiveness
CpbZIP52	O2-site	GATGATGTGG	1162	9	-	Zea mays	cis-acting regulatory element involved in zein metabolism regulation
CpbZIP52	TGACG-motif	TGACG	1218	5	-	Hordeum vulgare	meJARE
CpbZIP52	TGACG-motif	TGACG	1861	5	-	Hordeum vulgare	meJARE
CpbZIP52	TGACG-motif	TGACG	1955	5	+	Hordeum vulgare	meJARE
CpbZIP52	G-Box	CACGTT	1553	6	-	Pisum sativum	Light responsiveness
CpbZIP52	ARE	AAACCA	831	6	+	Zea mays	Anaerobic induction
CpbZIP52	ARE	AAACCA	841	6	-	Zea mays	Anaerobic induction
CpbZIP52	ARE	AAACCA	1202	6	+	Zea mays	Anaerobic induction
CpbZIP52	ARE	AAACCA	1432	6	+	Zea mays	Anaerobic induction
CpbZIP52	ARE	AAACCA	1455	6	+	Zea mays	Anaerobic induction
CpbZIP52	ARE	AAACCA	1557	6	-	Zea mays	Anaerobic induction
CpbZIP52	P-box	CCTTTTG	533	7	-	Oryza sativa	Gibberellin-responsiveness
CpbZIP52	CGTCA-motif	CGTCA	1218	5	+	Hordeum vulgare	meJARE
CpbZIP52	CGTCA-motif	CGTCA	1861	5	+	Hordeum vulgare	meJARE
CpbZIP52	CGTCA-motif	CGTCA	1955	5	-	Hordeum vulgare	meJARE
CpbZIP52	G-box	CACGAC	743	6	-	Zea mays	Light responsiveness
CpbZIP52	G-box	TACGTG	1638	6	-	Arabidopsis thaliana	Light responsiveness
CpbZIP52	ABRE	ACGTG	1554	5	+	Arabidopsis thaliana	Abscisic acid responsiveness
CpbZIP52	ABRE	ACGTG	1638	5	-	Arabidopsis thaliana	Abscisic acid responsiveness
CpbZIP52	MBS	CAACTG	667	6	+	Arabidopsis thaliana	Drought response
CpbZIP53	ARE	AAACCA	571	6	-	Zea mays	Anaerobic induction
CpbZIP53	ARE	AAACCA	1080	6	-	Zea mays	Anaerobic induction
CpbZIP53	ARE	AAACCA	1255	6	-	Zea mays	Anaerobic induction
CpbZIP53	ARE	AAACCA	1864	6	-	Zea mays	Anaerobic induction
CpbZIP53	MRE	AACCTAA	798	7	-	Petroselinum crispum	Light responsiveness
CpbZIP53	TCA-element	CCATCTTTTT	1857	9	-	Nicotiana tabacum	Salicylic acid responsiveness
CpbZIP53	GT1-motif	GGTTAAT	1634	7	-	Avena sativa	Light responsiveness
CpbZIP53	GT1-motif	GGTTAA	1635	6	-	Arabidopsis thaliana	Light responsiveness
CpbZIP53	Sp1	GGGCGG	926	6	+	Oryza sativa	Light responsiveness
CpbZIP53	ABRE	ACGTG	847	5	+	Arabidopsis thaliana	Abscisic acid responsiveness
CpbZIP53	ABRE	CGCACGTGTC	1541	9	-	Hordeum vulgare	Abscisic acid responsiveness
CpbZIP53	CAT-box	GCCACT	1345	6	-	Arabidopsis thaliana	Meristem expression
CpbZIP53	GARE-motif	TCTGTTG	871	7	-	Brassica oleracea	Gibberellin-responsiveness
CpbZIP53	GARE-motif	TCTGTTG	1069	7	-	Brassica oleracea	Gibberellin-responsiveness
CpbZIP53	P-box	CCTTTTG	1797	7	+	Oryza sativa	Gibberellin-responsiveness
CpbZIP53	G-box	TAACACGTAG	845	9	-	Brassica oleracea	Light responsiveness
CpbZIP53	G-box	TACGTG	846	6	+	Arabidopsis thaliana	Light responsiveness
CpbZIP54	circadian	CAAAGATATC	1385	9	-	Lycopersicon esculentum	Circadian control
CpbZIP54	AT-rich element	ATAGAAATCAA	832	10	+	Glycine max	binding site of AT-rich DNA binding protein (ATBP-1)
CpbZIP54	G-box	CACGAC	1802	6	-	Zea mays	Light responsiveness
CpbZIP54	LTR	CCGAAA	1317	6	+	Hordeum vulgare	Low-temperature responsiveness
CpbZIP54	CCAAT-box	CAACGG	425	6	-	Hordeum vulgare	MYBHv1 binding site
CpbZIP54	ARE	AAACCA	1911	6	-	Zea mays	Anaerobic induction
CpbZIP54	TCA-element	CCATCTTTTT	159	9	-	Nicotiana tabacum	Salicylic acid responsiveness
CpbZIP54	TCA-element	CCATCTTTTT	398	9	-	Nicotiana tabacum	Salicylic acid responsiveness
CpbZIP54	TGA-element	AACGAC	1113	6	-	Brassica oleracea	Auxin responsiveness
CpbZIP54	TGA-element	AACGAC	1473	6	-	Brassica oleracea	Auxin responsiveness
CpbZIP54	Sp1	GGGCGG	374	6	+	Oryza sativa	Light responsiveness
CpbZIP54	O2-site	GATGA(C/T)(A/G)TG(A/G)	887	8	+	Zea mays	cis-acting regulatory element involved in zein metabolism regulation
CpbZIP54	GT1-motif	GGTTAA	234	6	+	Arabidopsis thaliana	Light responsiveness
CpbZIP6	CCAAT-box	CAACGG	166	6	+	Hordeum vulgare	MYBHv1 binding site
CpbZIP6	CCAAT-box	CAACGG	451	6	+	Hordeum vulgare	MYBHv1 binding site
CpbZIP6	ARE	AAACCA	929	6	-	Zea mays	Anaerobic induction
CpbZIP6	ARE	AAACCA	1471	6	-	Zea mays	Anaerobic induction
CpbZIP6	LTR	CCGAAA	124	6	-	Hordeum vulgare	Low-temperature responsiveness
CpbZIP6	LTR	CCGAAA	523	6	+	Hordeum vulgare	Low-temperature responsiveness
CpbZIP6	LTR	CCGAAA	1715	6	-	Hordeum vulgare	Low-temperature responsiveness
CpbZIP6	TGA-element	AACGAC	173	6	-	Brassica oleracea	Auxin responsiveness
CpbZIP6	TGACG-motif	TGACG	163	5	-	Hordeum vulgare	meJARE
CpbZIP6	TGACG-motif	TGACG	1122	5	-	Hordeum vulgare	meJARE
CpbZIP6	O2-site	GTTGACGTGA	160	9	-	Zea mays	cis-acting regulatory element involved in zein metabolism regulation
CpbZIP6	G-Box	CACGTT	113	6	+	Pisum sativum	Light responsiveness
CpbZIP6	MRE	AACCTAA	1029	7	+	Petroselinum crispum	Light responsiveness
CpbZIP6	ABRE	ACGTG	113	5	-	Arabidopsis thaliana	Abscisic acid responsiveness
CpbZIP6	ABRE	ACGTG	465	5	-	Arabidopsis thaliana	Abscisic acid responsiveness
CpbZIP6	CGTCA-motif	CGTCA	163	5	+	Hordeum vulgare	meJARE
CpbZIP6	CGTCA-motif	CGTCA	1122	5	+	Hordeum vulgare	meJARE
CpbZIP6	G-box	GCCACGTGGA	463	9	+	Arabidopsis thaliana	Light responsiveness
CpbZIP6	G-box	TACGTG	465	6	-	Arabidopsis thaliana	Light responsiveness
CpbZIP6	TATC-box	TATCCCA	1887	7	+	Oryza sativa	Gibberellin-responsiveness
CpbZIP7	MBS	CAACTG	58	6	-	Arabidopsis thaliana	Drought response
CpbZIP7	MBS	CAACTG	835	6	+	Arabidopsis thaliana	Drought response
CpbZIP7	MBS	CAACTG	1252	6	+	Arabidopsis thaliana	Drought response
CpbZIP7	MBS	CAACTG	1929	6	+	Arabidopsis thaliana	Drought response
CpbZIP7	AT-rich element	ATAGAAATCAA	547	10	-	Glycine max	binding site of AT-rich DNA binding protein (ATBP-1)
CpbZIP7	ABRE	ACGTG	1013	5	-	Arabidopsis thaliana	Abscisic acid responsiveness
CpbZIP7	ABRE	ACGTG	1428	5	-	Arabidopsis thaliana	Abscisic acid responsiveness
CpbZIP7	ABRE	ACGTG	1734	5	-	Arabidopsis thaliana	Abscisic acid responsiveness
CpbZIP7	ABRE	ACGTG	1941	5	-	Arabidopsis thaliana	Abscisic acid responsiveness
CpbZIP7	CAT-box	GCCACT	484	6	+	Arabidopsis thaliana	Meristem expression
CpbZIP7	CAT-box	GCCACT	1543	6	-	Arabidopsis thaliana	Meristem expression
CpbZIP7	CAT-box	GCCACT	1918	6	-	Arabidopsis thaliana	Meristem expression
CpbZIP7	CGTCA-motif	CGTCA	1059	5	-	Hordeum vulgare	meJARE
CpbZIP7	CGTCA-motif	CGTCA	1736	5	+	Hordeum vulgare	meJARE
CpbZIP7	G-box	TACGTG	1013	6	-	Arabidopsis thaliana	Light responsiveness
CpbZIP7	G-box	CACGTC	1734	6	+	Zea mays	Light responsiveness
CpbZIP7	G-box	CACGTC	1941	6	+	Zea mays	Light responsiveness
CpbZIP7	P-box	CCTTTTG	210	7	-	Oryza sativa	Gibberellin-responsiveness
CpbZIP7	P-box	CCTTTTG	310	7	-	Oryza sativa	Gibberellin-responsiveness
CpbZIP7	MSA-like	TCAAACGGT	948	9	+	Catharanthus roseus	cis-acting element involved in cell cycle regulation
CpbZIP7	A-box	CCGTCC	1759	6	+	Petroselinum crispum	cis-acting regulatory element
CpbZIP7	ARE	AAACCA	1513	6	+	Zea mays	Anaerobic induction
CpbZIP7	LTR	CCGAAA	241	6	-	Hordeum vulgare	Low-temperature responsiveness
CpbZIP7	TGACG-motif	TGACG	1059	5	+	Hordeum vulgare	meJARE
CpbZIP7	TGACG-motif	TGACG	1736	5	-	Hordeum vulgare	meJARE
CpbZIP7	G-Box	CACGTT	1428	6	+	Pisum sativum	Light responsiveness
CpbZIP7	TCA-element	CCATCTTTTT	707	9	+	Nicotiana tabacum	Salicylic acid responsiveness
CpbZIP7	TCA-element	CCATCTTTTT	1445	9	-	Nicotiana tabacum	Salicylic acid responsiveness
CpbZIP7	TC-rich repeats	GTTTTCTTAC	643	9	+	Nicotiana tabacum	Defense and stress responsiveness
CpbZIP8	A-box	CCGTCC	1086	6	-	Petroselinum crispum	cis-acting regulatory element
CpbZIP8	CCAAT-box	CAACGG	1691	6	-	Hordeum vulgare	MYBHv1 binding site
CpbZIP8	ARE	AAACCA	837	6	-	Zea mays	Anaerobic induction
CpbZIP8	TGACG-motif	TGACG	279	5	+	Hordeum vulgare	meJARE
CpbZIP8	TGACG-motif	TGACG	290	5	-	Hordeum vulgare	meJARE
CpbZIP8	TGACG-motif	TGACG	1552	5	-	Hordeum vulgare	meJARE
CpbZIP8	ACE	CTAACGTATT	9	9	+	Petroselinum crispum	Light responsiveness
CpbZIP8	O2-site	GATGACATGG	724	9	-	Zea mays	cis-acting regulatory element involved in zein metabolism regulation
CpbZIP8	ABRE	AACCCGG	1634	7	-	Arabidopsis thaliana	Abscisic acid responsiveness
CpbZIP8	ABRE	AACCCGG	1961	7	+	Arabidopsis thaliana	Abscisic acid responsiveness
CpbZIP8	ABRE	ACGTG	1987	5	+	Arabidopsis thaliana	Abscisic acid responsiveness
CpbZIP8	GARE-motif	TCTGTTG	1273	7	+	Brassica oleracea	Gibberellin-responsiveness
CpbZIP8	GARE-motif	TCTGTTG	1332	7	+	Brassica oleracea	Gibberellin-responsiveness
CpbZIP8	MSA-like	(T/C)C(T/C)AACGG(T/C)(T/C)A	1498	9	+	Catharanthus roseus	cis-acting element involved in cell cycle regulation
CpbZIP8	CGTCA-motif	CGTCA	279	5	-	Hordeum vulgare	meJARE
CpbZIP8	CGTCA-motif	CGTCA	290	5	+	Hordeum vulgare	meJARE
CpbZIP8	CGTCA-motif	CGTCA	1552	5	+	Hordeum vulgare	meJARE
CpbZIP8	G-box	CACGTC	1986	6	-	Zea mays	Light responsiveness
CpbZIP9	Unnamed__1	GAATTTAATTAA	607	11	-	Glycine max	60K protein binding site
CpbZIP9	G-box	CACGAC	1501	6	+	Zea mays	Light responsiveness
CpbZIP9	CGTCA-motif	CGTCA	1059	5	-	Hordeum vulgare	meJARE
CpbZIP9	AACA_motif	TAACAAACTCCA	1858	11	-	Oryza sativa	Endosperm expression
CpbZIP9	MBSI	aaaAaaC(G/C)GTTA	1244	10	+	Petunia hybrida	Flavonoid biosynthetic regulation
CpbZIP9	AAAC-motif	CAATCAAAACCT	1886	12	-	Spinacia oleracea	Light responsiveness
CpbZIP9	AT-rich element	ATAGAAATCAA	1895	10	-	Glycine max	binding site of AT-rich DNA binding protein (ATBP-1)
CpbZIP9	MBS	CAACTG	959	6	+	Arabidopsis thaliana	Drought response
CpbZIP9	GCN4_motif	TGAGTCA	1006	7	-	Oryza sativa	Endosperm expression
CpbZIP9	CAT-box	GCCACT	976	6	+	Arabidopsis thaliana	Meristem expression
CpbZIP9	TGACG-motif	TGACG	1059	5	+	Hordeum vulgare	meJARE
CpbZIP9	GT1-motif	GGTTAA	554	6	+	Arabidopsis thaliana	Light responsiveness
CpbZIP9	GT1-motif	GGTTAAT	1774	7	-	Avena sativa	Light responsiveness
CpbZIP9	GT1-motif	GGTTAA	1775	6	-	Arabidopsis thaliana	Light responsiveness
CpbZIP9	TGA-element	AACGAC	1796	6	-	Brassica oleracea	Auxin responsiveness
CpbZIP9	TCA-element	CCATCTTTTT	1558	9	-	Nicotiana tabacum	Salicylic acid responsiveness
CpbZIP9	TC-rich repeats	ATTCTCTAAC	1635	9	+	Nicotiana tabacum	Defense and stress responsiveness
CpbZIP9	ARE	AAACCA	1247	6	+	Zea mays	Anaerobic induction
CpbZIP9	ARE	AAACCA	1673	6	+	Zea mays	Anaerobic induction
CpbZIP9	ARE	AAACCA	1920	6	-	Zea mays	Anaerobic induction
CpbZIP9	A-box	AATAACAAACTCC	110	12	+	Oryza sativa	sequence conserved in alpha-amylase promoters
CpbZIP9	A-box	CCGTCC	1802	6	+	Petroselinum crispum	cis-acting regulatory element
CpbZIP9	A-box	AATAACAAACTCC	1859	12	-	Oryza sativa	sequence conserved in alpha-amylase promoters

## Sheet: Table S5
Table S5: Gene annotation using eggnog-mapper.
Gene Name	seed ortholog	e-value	Score	Preferred name	GO terms	EC Number	KEGG KO	eggNOG Ogs	COG cat	PFAMs	Description
CpbZIP1	981085.XP_010108630.1	9.38e-95	296	-	-	-	-	2918F@1|root,2R84B@2759|Eukaryota,37TGQ@33090|Viridiplantae,3GIF6@35493|Streptophyta,4JP2X@91835|fabids35493|Streptophyta	K	bZIP_1	Transcription factor
CpbZIP2	3983.cassava4.1_026149m	1.86e-52	174	-	GO:0001067,GO:0003674,GO:0003676,GO:0003677,GO:0003700,GO:0005488,GO:0005575,GO:0005622,GO:0005623,GO:0005634,GO:0005737,GO:0006355,GO:0008150,GO:0009889,GO:0010468,GO:0010556,GO:0019219,GO:0019222,GO:0031323,GO:0031326,GO:0043226,GO:0043227,GO:0043229,GO:0043231,GO:0043565,GO:0044212,GO:0044424,GO:0044464,GO:0050789,GO:0050794,GO:0051171,GO:0051252,GO:0060255,GO:0065007,GO:0080090,GO:0097159,GO:…	-	-	2DNST@1|root,2S67V@2759|Eukaryota,37WA3@33090|Viridiplantae,3GK0M@35493|Streptophyta,4JQJQ@91835|fabids35493|Streptophyta	K	bZIP_1	Ocs element-binding factor 1-like
CpbZIP3	102107.XP_008237492.1	6.93e-53	176	-	GO:0005575,GO:0005622,GO:0005623,GO:0005634,GO:0043226,GO:0043227,GO:0043229,GO:0043231,GO:0044424,GO:0044464	-	-	2CY8F@1|root,2S2QU@2759|Eukaryota,37UT0@33090|Viridiplantae,3GJ8E@35493|Streptophyta,4JPZ6@91835|fabids35493|Streptophyta	K	bZIP_1,bZIP_2	basic region leucin zipper
CpbZIP4	3760.EMJ19254	5.97e-193	548	GBF3	GO:0001067,GO:0001101,GO:0003674,GO:0003676,GO:0003677,GO:0003700,GO:0005488,GO:0005575,GO:0005622,GO:0005623,GO:0005634,GO:0005737,GO:0005829,GO:0006082,GO:0006355,GO:0006790,GO:0006807,GO:0008150,GO:0008152,GO:0009314,GO:0009416,GO:0009628,GO:0009637,GO:0009719,GO:0009725,GO:0009737,GO:0009889,GO:0009987,GO:0010033,GO:0010468,GO:0010556,GO:0016143,GO:0019219,GO:0019222,GO:0019748,GO:0019757,GO:…	-	ko:K09060	28N11@1|root,2QRCN@2759|Eukaryota,37Q24@33090|Viridiplantae,3GCST@35493|Streptophyta,4JINP@91835|fabids35493|Streptophyta	K	MFMR,MFMR_assoc,bZIP_1	Common plant regulatory factor
CpbZIP5	29760.VIT_15s0046g01440.t01	4.09e-183	523	GBF3	GO:0001067,GO:0001101,GO:0003674,GO:0003676,GO:0003677,GO:0003700,GO:0005488,GO:0005575,GO:0005622,GO:0005623,GO:0005634,GO:0005737,GO:0005829,GO:0006082,GO:0006355,GO:0006790,GO:0006807,GO:0008150,GO:0008152,GO:0009314,GO:0009416,GO:0009628,GO:0009637,GO:0009719,GO:0009725,GO:0009737,GO:0009889,GO:0009987,GO:0010033,GO:0010468,GO:0010556,GO:0016143,GO:0019219,GO:0019222,GO:0019748,GO:0019757,GO:…	-	ko:K09060	28N11@1|root,2QRCN@2759|Eukaryota,37Q24@33090|Viridiplantae,3GCST@35493|Streptophyta35493|Streptophyta	K	MFMR,MFMR_assoc,bZIP_1	Common plant regulatory factor
CpbZIP6	29760.VIT_13s0067g02900.t01	1.47e-136	399	-	GO:0003674,GO:0003700,GO:0005488,GO:0005515,GO:0005575,GO:0005622,GO:0005623,GO:0005634,GO:0005654,GO:0005737,GO:0006355,GO:0008150,GO:0009889,GO:0010468,GO:0010556,GO:0019219,GO:0019222,GO:0031323,GO:0031326,GO:0031974,GO:0031981,GO:0043226,GO:0043227,GO:0043229,GO:0043231,GO:0043233,GO:0043621,GO:0044422,GO:0044424,GO:0044428,GO:0044444,GO:0044446,GO:0044464,GO:0048471,GO:0050789,GO:0050794,GO:…	-	-	2CMJS@1|root,2QQKB@2759|Eukaryota,37P65@33090|Viridiplantae,3GFDA@35493|Streptophyta35493|Streptophyta	K	bZIP_1	Transcription factor
CpbZIP7	102107.XP_008219985.1	3.42e-83	263	-	GO:0001678,GO:0003674,GO:0003700,GO:0005488,GO:0005515,GO:0005575,GO:0005622,GO:0005623,GO:0005634,GO:0006355,GO:0008150,GO:0009743,GO:0009746,GO:0009749,GO:0009889,GO:0009987,GO:0010033,GO:0010468,GO:0010556,GO:0019219,GO:0019222,GO:0019725,GO:0031323,GO:0031326,GO:0033500,GO:0034284,GO:0042221,GO:0042592,GO:0042593,GO:0042802,GO:0042803,GO:0043226,GO:0043227,GO:0043229,GO:0043231,GO:0044424,GO:…	-	-	28NNG@1|root,2QV87@2759|Eukaryota,37RWT@33090|Viridiplantae,3GH12@35493|Streptophyta,4JP5U@91835|fabids35493|Streptophyta	K	bZIP_1,bZIP_C	Basic leucine zipper
CpbZIP8	3983.cassava4.1_033849m	1.81e-47	157	bZIP	GO:0003674,GO:0003676,GO:0003677,GO:0003700,GO:0005488,GO:0005515,GO:0005575,GO:0005622,GO:0005623,GO:0005634,GO:0006355,GO:0006417,GO:0006950,GO:0008150,GO:0009743,GO:0009744,GO:0009889,GO:0009890,GO:0009891,GO:0009892,GO:0009893,GO:0009987,GO:0010033,GO:0010468,GO:0010556,GO:0010557,GO:0010558,GO:0010604,GO:0010605,GO:0010608,GO:0010628,GO:0010629,GO:0017148,GO:0019219,GO:0019222,GO:0031323,GO:…	-	-	2CXWT@1|root,2S0BS@2759|Eukaryota,37UQ4@33090|Viridiplantae,3GIX2@35493|Streptophyta,4JTUH@91835|fabids35493|Streptophyta	K	bZIP_1	Ocs element-binding factor 1-like
CpbZIP9	102107.XP_008221306.1	6.42e-150	448	-	-	-	-	2CMS3@1|root,2QRMU@2759|Eukaryota,37NI9@33090|Viridiplantae,3GPDJ@35493|Streptophyta,4JVN0@91835|fabids35493|Streptophyta	K	bZIP_1	basic region leucin zipper
CpbZIP10	4432.XP_010266850.1	6.89e-41	152	-	-	-	-	2APJY@1|root,2RZGX@2759|Eukaryota,37UYS@33090|Viridiplantae,3GJ75@35493|Streptophyta35493|Streptophyta	K	bZIP_1	regulation of photoperiodism, flowering
CpbZIP11	3988.XP_002510740.1	3.98e-91	280	-	GO:0003674,GO:0003700,GO:0005575,GO:0005622,GO:0005623,GO:0005634,GO:0005737,GO:0005783,GO:0005789,GO:0006355,GO:0006950,GO:0006986,GO:0007154,GO:0007165,GO:0008150,GO:0009889,GO:0009987,GO:0010033,GO:0010200,GO:0010243,GO:0010468,GO:0010556,GO:0012505,GO:0016020,GO:0019219,GO:0019222,GO:0023052,GO:0030968,GO:0031323,GO:0031326,GO:0031984,GO:0033554,GO:0034620,GO:0034976,GO:0035966,GO:0035967,GO:…	-	ko:K21548	COG2801@1|root,KOG0017@2759|Eukaryota,37U5S@33090|Viridiplantae,3GICG@35493|Streptophyta,4JPKJ@91835|fabids35493|Streptophyta	L	bZIP_1,bZIP_2	BZip transcription factor
CpbZIP12	29760.VIT_14s0030g02200.t01	3.86e-109	331	-	GO:0001101,GO:0001678,GO:0003674,GO:0003676,GO:0003677,GO:0003700,GO:0005488,GO:0005515,GO:0005575,GO:0005622,GO:0005623,GO:0005634,GO:0006109,GO:0006355,GO:0008150,GO:0009719,GO:0009725,GO:0009737,GO:0009743,GO:0009746,GO:0009749,GO:0009889,GO:0009891,GO:0009893,GO:0009987,GO:0010033,GO:0010468,GO:0010556,GO:0010557,GO:0010581,GO:0010604,GO:0010628,GO:0010675,GO:0010962,GO:0019219,GO:0019222,GO:…	-	-	28JM3@1|root,2QS0A@2759|Eukaryota,37KSE@33090|Viridiplantae,3GE66@35493|Streptophyta35493|Streptophyta	K	bZIP_1,bZIP_C	light-inducible protein
CpbZIP13	3988.XP_002531296.1	9.93e-168	486	-	GO:0001101,GO:0001678,GO:0003674,GO:0003676,GO:0003677,GO:0003700,GO:0005488,GO:0005515,GO:0005575,GO:0005622,GO:0005623,GO:0005634,GO:0006109,GO:0006355,GO:0008150,GO:0009719,GO:0009725,GO:0009737,GO:0009743,GO:0009746,GO:0009749,GO:0009889,GO:0009891,GO:0009893,GO:0009987,GO:0010033,GO:0010468,GO:0010556,GO:0010557,GO:0010581,GO:0010604,GO:0010628,GO:0010675,GO:0010962,GO:0019219,GO:0019222,GO:…	-	-	28JM3@1|root,2QS0A@2759|Eukaryota,37KSE@33090|Viridiplantae,3GE66@35493|Streptophyta,4JJ16@91835|fabids35493|Streptophyta	K	bZIP_1,bZIP_C	Light-inducible protein
CpbZIP14	3983.cassava4.1_021412m	2.48e-70	222	-	GO:0003674,GO:0003700,GO:0005488,GO:0005515,GO:0005575,GO:0005622,GO:0005623,GO:0005634,GO:0006355,GO:0008150,GO:0009314,GO:0009416,GO:0009628,GO:0009648,GO:0009889,GO:0009891,GO:0009893,GO:0009909,GO:0009911,GO:0010033,GO:0010200,GO:0010243,GO:0010468,GO:0010556,GO:0010557,GO:0010604,GO:0010628,GO:0019219,GO:0019222,GO:0031323,GO:0031325,GO:0031326,GO:0031328,GO:0042221,GO:0042493,GO:0043226,GO:…	-	-	2APJY@1|root,2RZGX@2759|Eukaryota,37UYS@33090|Viridiplantae,3GJ75@35493|Streptophyta,4JQNE@91835|fabids35493|Streptophyta	K	bZIP_1	basic region leucin zipper
CpbZIP15	3983.cassava4.1_028474m	6.07e-53	171	bZIP	GO:0003674,GO:0003676,GO:0003677,GO:0003700,GO:0005488,GO:0005515,GO:0005575,GO:0005622,GO:0005623,GO:0005634,GO:0006355,GO:0006417,GO:0006950,GO:0008150,GO:0009743,GO:0009744,GO:0009889,GO:0009890,GO:0009891,GO:0009892,GO:0009893,GO:0009987,GO:0010033,GO:0010468,GO:0010556,GO:0010557,GO:0010558,GO:0010604,GO:0010605,GO:0010608,GO:0010628,GO:0010629,GO:0017148,GO:0019219,GO:0019222,GO:0031323,GO:…	-	-	2CXWT@1|root,2S0BS@2759|Eukaryota,37UQ4@33090|Viridiplantae,3GIX2@35493|Streptophyta,4JTUH@91835|fabids35493|Streptophyta	K	bZIP_1	Ocs element-binding factor 1-like
CpbZIP16	102107.XP_008231469.1	6.7e-266	761	-	GO:0003674,GO:0003700,GO:0005575,GO:0005622,GO:0005623,GO:0005634,GO:0005635,GO:0005654,GO:0005737,GO:0005783,GO:0005789,GO:0006355,GO:0006357,GO:0006950,GO:0006970,GO:0006972,GO:0006986,GO:0006990,GO:0007154,GO:0007165,GO:0008150,GO:0009266,GO:0009408,GO:0009628,GO:0009651,GO:0009889,GO:0009891,GO:0009893,GO:0009987,GO:0010033,GO:0010468,GO:0010556,GO:0010557,GO:0010604,GO:0010628,GO:0012505,GO:…	-	-	28IHY@1|root,2QQUV@2759|Eukaryota,37Q0S@33090|Viridiplantae,3GGDU@35493|Streptophyta,4JI6I@91835|fabids35493|Streptophyta	S	bZIP_1	basic region leucin zipper
CpbZIP17	29760.VIT_08s0007g05170.t01	1.22e-246	688	-	GO:0003674,GO:0003676,GO:0003677,GO:0005488,GO:0005575,GO:0005622,GO:0005623,GO:0005634,GO:0006355,GO:0006950,GO:0006952,GO:0008150,GO:0009605,GO:0009607,GO:0009617,GO:0009889,GO:0009891,GO:0009893,GO:0010468,GO:0010556,GO:0010557,GO:0010604,GO:0010628,GO:0019219,GO:0019222,GO:0031323,GO:0031325,GO:0031326,GO:0031328,GO:0042742,GO:0043207,GO:0043226,GO:0043227,GO:0043229,GO:0043231,GO:0044424,GO:…	-	ko:K14431	28MJE@1|root,2QU32@2759|Eukaryota,37QZA@33090|Viridiplantae,3G8WC@35493|Streptophyta35493|Streptophyta	K	DOG1,bZIP_1,bZIP_2	transcription factor
CpbZIP18	3641.EOY09442	1.05e-238	667	-	GO:0000003,GO:0002237,GO:0003006,GO:0003674,GO:0003700,GO:0005488,GO:0005515,GO:0005575,GO:0005622,GO:0005623,GO:0005634,GO:0006355,GO:0007154,GO:0007165,GO:0007275,GO:0008150,GO:0009605,GO:0009607,GO:0009617,GO:0009791,GO:0009889,GO:0009908,GO:0009987,GO:0010033,GO:0010468,GO:0010556,GO:0019219,GO:0019222,GO:0022414,GO:0023052,GO:0031323,GO:0031326,GO:0032501,GO:0032502,GO:0042221,GO:0042802,GO:…	-	ko:K14431	2CMRI@1|root,2QRKF@2759|Eukaryota,37J20@33090|Viridiplantae,3GC5G@35493|Streptophyta35493|Streptophyta	K	DOG1,bZIP_1,bZIP_2	transcription factor
CpbZIP19	102107.XP_008236589.1	3.13e-186	531	ABF1	GO:0000976,GO:0001067,GO:0001101,GO:0003674,GO:0003676,GO:0003677,GO:0003690,GO:0003700,GO:0005488,GO:0005575,GO:0005622,GO:0005623,GO:0005634,GO:0006355,GO:0006950,GO:0006970,GO:0007154,GO:0007165,GO:0008150,GO:0009414,GO:0009415,GO:0009628,GO:0009651,GO:0009719,GO:0009725,GO:0009737,GO:0009738,GO:0009755,GO:0009787,GO:0009789,GO:0009889,GO:0009966,GO:0009967,GO:0009987,GO:0010033,GO:0010035,GO:…	-	ko:K14432	2C7YN@1|root,2QPP6@2759|Eukaryota,37MD8@33090|Viridiplantae,3G9T4@35493|Streptophyta,4JEZE@91835|fabids35493|Streptophyta	K	bZIP_1	ABSCISIC ACID-INSENSITIVE 5-like protein
CpbZIP20	3641.EOX97415	3.68e-90	279	-	-	-	ko:K14432	2C7YN@1|root,2RXGY@2759|Eukaryota,37U1B@33090|Viridiplantae,3GHFX@35493|Streptophyta35493|Streptophyta	K	bZIP_1	G-box-binding factor 4-like
CpbZIP21	3983.cassava4.1_028474m	5.4e-74	225	bZIP	GO:0003674,GO:0003676,GO:0003677,GO:0003700,GO:0005488,GO:0005515,GO:0005575,GO:0005622,GO:0005623,GO:0005634,GO:0006355,GO:0006417,GO:0006950,GO:0008150,GO:0009743,GO:0009744,GO:0009889,GO:0009890,GO:0009891,GO:0009892,GO:0009893,GO:0009987,GO:0010033,GO:0010468,GO:0010556,GO:0010557,GO:0010558,GO:0010604,GO:0010605,GO:0010608,GO:0010628,GO:0010629,GO:0017148,GO:0019219,GO:0019222,GO:0031323,GO:…	-	-	2CXWT@1|root,2S0BS@2759|Eukaryota,37UQ4@33090|Viridiplantae,3GIX2@35493|Streptophyta,4JTUH@91835|fabids35493|Streptophyta	K	bZIP_1	Ocs element-binding factor 1-like
CpbZIP22	102107.XP_008236824.1	0	1016	-	GO:0002943,GO:0003674,GO:0003824,GO:0005575,GO:0005622,GO:0005623,GO:0005737,GO:0005773,GO:0006139,GO:0006396,GO:0006399,GO:0006400,GO:0006725,GO:0006807,GO:0008033,GO:0008150,GO:0008152,GO:0009451,GO:0009987,GO:0010467,GO:0016070,GO:0016491,GO:0016627,GO:0017150,GO:0034470,GO:0034641,GO:0034660,GO:0043170,GO:0043226,GO:0043227,GO:0043229,GO:0043231,GO:0043412,GO:0044237,GO:0044238,GO:0044424,GO:…	1.3.1.89	ko:K05544	COG0042@1|root,KOG2333@2759|Eukaryota,37J00@33090|Viridiplantae,3G9GP@35493|Streptophyta,4JHNG@91835|fabids35493|Streptophyta	K	bZIP_1	basic region leucin zipper
CpbZIP23	981085.XP_010107666.1	1.01e-121	356	-	GO:0003674,GO:0003676,GO:0003677,GO:0003700,GO:0005488,GO:0005575,GO:0005622,GO:0005623,GO:0005634,GO:0006355,GO:0008150,GO:0009889,GO:0010035,GO:0010038,GO:0010043,GO:0010468,GO:0010556,GO:0019219,GO:0019222,GO:0031323,GO:0031326,GO:0042221,GO:0043226,GO:0043227,GO:0043229,GO:0043231,GO:0043565,GO:0044424,GO:0044464,GO:0050789,GO:0050794,GO:0050896,GO:0051171,GO:0051252,GO:0060255,GO:0065007,GO:…	-	-	28NYN@1|root,2QVJ4@2759|Eukaryota,37T0C@33090|Viridiplantae,3G86F@35493|Streptophyta,4JHQ2@91835|fabids35493|Streptophyta	K	bZIP_2	basic region leucin zipper
CpbZIP24	3694.POPTR_0010s14530.1	2.45e-83	251	-	GO:0005575,GO:0005622,GO:0005623,GO:0005634,GO:0043226,GO:0043227,GO:0043229,GO:0043231,GO:0044424,GO:0044464	-	-	2C7YN@1|root,2RY8E@2759|Eukaryota,37TVC@33090|Viridiplantae,3GHYW@35493|Streptophyta,4JPRN@91835|fabids35493|Streptophyta	K	bZIP_1	basic region leucin zipper
CpbZIP25	29760.VIT_18s0001g04470.t01	3.04e-189	533	-	GO:0001101,GO:0002376,GO:0003674,GO:0003676,GO:0003677,GO:0003700,GO:0005488,GO:0005515,GO:0005516,GO:0005575,GO:0005622,GO:0005623,GO:0005634,GO:0006355,GO:0006950,GO:0006952,GO:0006955,GO:0007154,GO:0007165,GO:0008150,GO:0009605,GO:0009607,GO:0009617,GO:0009627,GO:0009719,GO:0009725,GO:0009751,GO:0009814,GO:0009862,GO:0009863,GO:0009889,GO:0009987,GO:0010033,GO:0010468,GO:0010556,GO:0014070,GO:…	-	ko:K14431	28JNC@1|root,2QS1H@2759|Eukaryota,37Q5X@33090|Viridiplantae,3G7PP@35493|Streptophyta35493|Streptophyta	K	DOG1,bZIP_1,bZIP_2	transcription factor
CpbZIP26	29730.Gorai.010G045600.1	7.85e-122	359	-	GO:0001101,GO:0003674,GO:0003676,GO:0003677,GO:0003700,GO:0005488,GO:0005575,GO:0005622,GO:0005623,GO:0005634,GO:0006355,GO:0007154,GO:0007165,GO:0008150,GO:0009719,GO:0009725,GO:0009737,GO:0009738,GO:0009755,GO:0009889,GO:0009987,GO:0010033,GO:0010468,GO:0010556,GO:0019219,GO:0019222,GO:0023052,GO:0031323,GO:0031326,GO:0032870,GO:0033993,GO:0042221,GO:0043226,GO:0043227,GO:0043229,GO:0043231,GO:…	-	ko:K14432	2CMHT@1|root,2QQD9@2759|Eukaryota,37KTH@33090|Viridiplantae,3GH2K@35493|Streptophyta35493|Streptophyta	K	bZIP_1	ABSCISIC ACID-INSENSITIVE 5-like protein
CpbZIP27	57918.XP_004300190.1	1.77e-40	150	-	GO:0003674,GO:0003676,GO:0003677,GO:0003700,GO:0005488,GO:0005515,GO:0005575,GO:0005622,GO:0005623,GO:0005634,GO:0006355,GO:0008150,GO:0009889,GO:0009891,GO:0009893,GO:0010468,GO:0010556,GO:0010557,GO:0010604,GO:0010628,GO:0019219,GO:0019222,GO:0031323,GO:0031325,GO:0031326,GO:0031328,GO:0042802,GO:0043226,GO:0043227,GO:0043229,GO:0043231,GO:0043565,GO:0044424,GO:0044464,GO:0045893,GO:0045935,GO:…	-	ko:K09060	28N11@1|root,2QUJX@2759|Eukaryota,37MSU@33090|Viridiplantae,3GE8Q@35493|Streptophyta,4JDCN@91835|fabids35493|Streptophyta	K	MFMR,MFMR_assoc,bZIP_1	transcription factor
CpbZIP28	4432.XP_010279202.1	2.77e-104	313	-	GO:0003674,GO:0003700,GO:0005575,GO:0005622,GO:0005623,GO:0005634,GO:0006355,GO:0008150,GO:0009889,GO:0010468,GO:0010556,GO:0019219,GO:0019222,GO:0031323,GO:0031326,GO:0043226,GO:0043227,GO:0043229,GO:0043231,GO:0044424,GO:0044464,GO:0050789,GO:0050794,GO:0051171,GO:0051252,GO:0060255,GO:0065007,GO:0080090,GO:0140110,GO:1903506,GO:2000112,GO:2001141	-	-	28IJ9@1|root,2QQW5@2759|Eukaryota,37MMX@33090|Viridiplantae,3G9YQ@35493|Streptophyta35493|Streptophyta	K	bZIP_1	transcription factor
CpbZIP29	102107.XP_008231469.1	1.68e-221	651	-	GO:0003674,GO:0003700,GO:0005575,GO:0005622,GO:0005623,GO:0005634,GO:0005635,GO:0005654,GO:0005737,GO:0005783,GO:0005789,GO:0006355,GO:0006357,GO:0006950,GO:0006970,GO:0006972,GO:0006986,GO:0006990,GO:0007154,GO:0007165,GO:0008150,GO:0009266,GO:0009408,GO:0009628,GO:0009651,GO:0009889,GO:0009891,GO:0009893,GO:0009987,GO:0010033,GO:0010468,GO:0010556,GO:0010557,GO:0010604,GO:0010628,GO:0012505,GO:…	-	-	28IHY@1|root,2QQUV@2759|Eukaryota,37Q0S@33090|Viridiplantae,3GGDU@35493|Streptophyta,4JI6I@91835|fabids35493|Streptophyta	S	bZIP_1	basic region leucin zipper
CpbZIP30	29760.VIT_08s0007g05170.t01	6.83e-261	723	-	GO:0003674,GO:0003676,GO:0003677,GO:0005488,GO:0005575,GO:0005622,GO:0005623,GO:0005634,GO:0006355,GO:0006950,GO:0006952,GO:0008150,GO:0009605,GO:0009607,GO:0009617,GO:0009889,GO:0009891,GO:0009893,GO:0010468,GO:0010556,GO:0010557,GO:0010604,GO:0010628,GO:0019219,GO:0019222,GO:0031323,GO:0031325,GO:0031326,GO:0031328,GO:0042742,GO:0043207,GO:0043226,GO:0043227,GO:0043229,GO:0043231,GO:0044424,GO:…	-	ko:K14431	28MJE@1|root,2QU32@2759|Eukaryota,37QZA@33090|Viridiplantae,3G8WC@35493|Streptophyta35493|Streptophyta	K	DOG1,bZIP_1,bZIP_2	transcription factor
CpbZIP31	102107.XP_008235334.1	2.64e-111	343	-	GO:0005575,GO:0005622,GO:0005623,GO:0005634,GO:0043226,GO:0043227,GO:0043229,GO:0043231,GO:0044424,GO:0044464	-	-	28QHF@1|root,2QX6A@2759|Eukaryota,37YPW@33090|Viridiplantae,3GGVE@35493|Streptophyta,4JT9B@91835|fabids35493|Streptophyta	K	bZIP_1,bZIP_C	Light-inducible protein
CpbZIP32	3641.EOX92234	2.03e-186	526	-	-	-	ko:K14431	28JNC@1|root,2QS1H@2759|Eukaryota,37Q5X@33090|Viridiplantae,3G7PP@35493|Streptophyta35493|Streptophyta	K	DOG1,bZIP_1	transcription factor
CpbZIP33	218851.Aquca_054_00080.1	2.91e-78	255	-	-	-	-	28IJ9@1|root,2QRDJ@2759|Eukaryota,37PTX@33090|Viridiplantae,3G92F@35493|Streptophyta35493|Streptophyta	S	bZIP_1	transcription factor
CpbZIP34	102107.XP_008230330.1	1.62e-92	275	-	GO:0003674,GO:0003700,GO:0005575,GO:0005622,GO:0005623,GO:0005634,GO:0006355,GO:0008150,GO:0009889,GO:0010468,GO:0010556,GO:0019219,GO:0019222,GO:0031323,GO:0031326,GO:0043226,GO:0043227,GO:0043229,GO:0043231,GO:0044424,GO:0044464,GO:0050789,GO:0050794,GO:0051171,GO:0051252,GO:0060255,GO:0065007,GO:0080090,GO:0140110,GO:1903506,GO:2000112,GO:2001141	-	-	2C7YN@1|root,2RY8E@2759|Eukaryota,37TYN@33090|Viridiplantae,3GHXA@35493|Streptophyta,4JPQS@91835|fabids35493|Streptophyta	K	bZIP_1	Ocs element-binding factor
CpbZIP35	3641.EOX92234	9.73e-191	540	-	-	-	ko:K14431	28JNC@1|root,2QS1H@2759|Eukaryota,37Q5X@33090|Viridiplantae,3G7PP@35493|Streptophyta35493|Streptophyta	K	DOG1,bZIP_1	transcription factor
CpbZIP36	2711.XP_006469052.1	1.34e-106	320	-	GO:0000976,GO:0000977,GO:0001012,GO:0001067,GO:0003674,GO:0003676,GO:0003677,GO:0003682,GO:0003690,GO:0003700,GO:0005488,GO:0005515,GO:0005575,GO:0005622,GO:0005623,GO:0005634,GO:0005737,GO:0005829,GO:0006355,GO:0006810,GO:0006811,GO:0006820,GO:0006913,GO:0006950,GO:0006970,GO:0007154,GO:0007165,GO:0007231,GO:0007275,GO:0008150,GO:0008272,GO:0009267,GO:0009292,GO:0009294,GO:0009555,GO:0009605,GO:…	-	-	28IJ9@1|root,2QQW5@2759|Eukaryota,37MMX@33090|Viridiplantae,3G9YQ@35493|Streptophyta35493|Streptophyta	K	bZIP_1,bZIP_2	transcription factor
CpbZIP37	29730.Gorai.008G185000.1	3.24e-229	643	-	GO:0003674,GO:0003676,GO:0003677,GO:0003700,GO:0005488,GO:0005575,GO:0005622,GO:0005623,GO:0005634,GO:0006355,GO:0008150,GO:0009889,GO:0009909,GO:0010468,GO:0010556,GO:0019219,GO:0019222,GO:0031323,GO:0031326,GO:0043226,GO:0043227,GO:0043229,GO:0043231,GO:0044424,GO:0044464,GO:0048580,GO:0048831,GO:0050789,GO:0050793,GO:0050794,GO:0051171,GO:0051239,GO:0051252,GO:0060255,GO:0065007,GO:0080090,GO:…	-	ko:K14431	2CNHP@1|root,2QWDU@2759|Eukaryota,37M1Q@33090|Viridiplantae,3GDIC@35493|Streptophyta35493|Streptophyta	K	DOG1,bZIP_1,bZIP_2	Transcription factor
CpbZIP38	3983.cassava4.1_011667m	3.79e-84	262	-	GO:0003674,GO:0003676,GO:0003677,GO:0003682,GO:0003700,GO:0005488,GO:0005515,GO:0005575,GO:0005622,GO:0005623,GO:0005634,GO:0005737,GO:0005829,GO:0006355,GO:0006810,GO:0006811,GO:0006820,GO:0006913,GO:0006950,GO:0006970,GO:0007154,GO:0007165,GO:0007231,GO:0008150,GO:0008272,GO:0009267,GO:0009292,GO:0009294,GO:0009605,GO:0009606,GO:0009612,GO:0009628,GO:0009652,GO:0009889,GO:0009970,GO:0009987,GO:…	-	ko:K20557	2CMS3@1|root,2QRMU@2759|Eukaryota,37NI9@33090|Viridiplantae,3G7FF@35493|Streptophyta,4JEET@91835|fabids35493|Streptophyta	K	bZIP_1	Transcription factor
CpbZIP39	29760.VIT_18s0001g10450.t01	1.97e-160	467	ABF2	GO:0001067,GO:0001101,GO:0003674,GO:0003676,GO:0003677,GO:0003700,GO:0005488,GO:0005575,GO:0005622,GO:0005623,GO:0005634,GO:0006355,GO:0006950,GO:0006970,GO:0007154,GO:0007165,GO:0008150,GO:0009414,GO:0009415,GO:0009628,GO:0009651,GO:0009719,GO:0009725,GO:0009737,GO:0009738,GO:0009755,GO:0009787,GO:0009789,GO:0009889,GO:0009966,GO:0009967,GO:0009987,GO:0010033,GO:0010035,GO:0010468,GO:0010556,GO:…	-	ko:K14432	2C7YN@1|root,2QPP6@2759|Eukaryota,37MD8@33090|Viridiplantae,3G9T4@35493|Streptophyta35493|Streptophyta	K	bZIP_1	ABSCISIC ACID-INSENSITIVE 5-like protein
CpbZIP40	29760.VIT_18s0001g10450.t01	2.45e-165	493	ABF2	GO:0001067,GO:0001101,GO:0003674,GO:0003676,GO:0003677,GO:0003700,GO:0005488,GO:0005575,GO:0005622,GO:0005623,GO:0005634,GO:0006355,GO:0006950,GO:0006970,GO:0007154,GO:0007165,GO:0008150,GO:0009414,GO:0009415,GO:0009628,GO:0009651,GO:0009719,GO:0009725,GO:0009737,GO:0009738,GO:0009755,GO:0009787,GO:0009789,GO:0009889,GO:0009966,GO:0009967,GO:0009987,GO:0010033,GO:0010035,GO:0010468,GO:0010556,GO:…	-	ko:K14432	2C7YN@1|root,2QPP6@2759|Eukaryota,37MD8@33090|Viridiplantae,3G9T4@35493|Streptophyta35493|Streptophyta	K	bZIP_1	ABSCISIC ACID-INSENSITIVE 5-like protein
CpbZIP41	29760.VIT_18s0001g10450.t01	3.66e-171	498	ABF2	GO:0001067,GO:0001101,GO:0003674,GO:0003676,GO:0003677,GO:0003700,GO:0005488,GO:0005575,GO:0005622,GO:0005623,GO:0005634,GO:0006355,GO:0006950,GO:0006970,GO:0007154,GO:0007165,GO:0008150,GO:0009414,GO:0009415,GO:0009628,GO:0009651,GO:0009719,GO:0009725,GO:0009737,GO:0009738,GO:0009755,GO:0009787,GO:0009789,GO:0009889,GO:0009966,GO:0009967,GO:0009987,GO:0010033,GO:0010035,GO:0010468,GO:0010556,GO:…	-	ko:K14432	2C7YN@1|root,2QPP6@2759|Eukaryota,37MD8@33090|Viridiplantae,3G9T4@35493|Streptophyta35493|Streptophyta	K	bZIP_1	ABSCISIC ACID-INSENSITIVE 5-like protein
CpbZIP42	3641.EOY33449	2.77e-234	660	-	GO:0000003,GO:0002237,GO:0003006,GO:0003674,GO:0003676,GO:0003677,GO:0003700,GO:0005488,GO:0005515,GO:0005575,GO:0005622,GO:0005623,GO:0005634,GO:0006355,GO:0007154,GO:0007165,GO:0007275,GO:0008150,GO:0009605,GO:0009607,GO:0009617,GO:0009791,GO:0009889,GO:0009908,GO:0009987,GO:0010033,GO:0010468,GO:0010556,GO:0019219,GO:0019222,GO:0022414,GO:0023052,GO:0031323,GO:0031326,GO:0032501,GO:0032502,GO:…	-	ko:K14431	28J3I@1|root,2QRFK@2759|Eukaryota,37QZI@33090|Viridiplantae,3G91T@35493|Streptophyta35493|Streptophyta	K	DOG1,bZIP_1	transcription factor
CpbZIP43	3760.EMJ07855	1.01e-99	298	-	GO:0001101,GO:0003674,GO:0003676,GO:0003677,GO:0003700,GO:0005488,GO:0005575,GO:0005622,GO:0005623,GO:0005634,GO:0006355,GO:0008150,GO:0009719,GO:0009725,GO:0009737,GO:0009889,GO:0010033,GO:0010468,GO:0010556,GO:0019219,GO:0019222,GO:0031323,GO:0031326,GO:0033993,GO:0042221,GO:0043226,GO:0043227,GO:0043229,GO:0043231,GO:0043565,GO:0044424,GO:0044464,GO:0050789,GO:0050794,GO:0050896,GO:0051171,GO:…	-	ko:K14432	28PRV@1|root,2QWEC@2759|Eukaryota,37K3A@33090|Viridiplantae,3GE88@35493|Streptophyta,4JDB4@91835|fabids35493|Streptophyta	K	bZIP_1	ABSCISIC ACID-INSENSITIVE 5-like protein
CpbZIP44	3760.EMJ07855	1.08e-103	308	-	GO:0001101,GO:0003674,GO:0003676,GO:0003677,GO:0003700,GO:0005488,GO:0005575,GO:0005622,GO:0005623,GO:0005634,GO:0006355,GO:0008150,GO:0009719,GO:0009725,GO:0009737,GO:0009889,GO:0010033,GO:0010468,GO:0010556,GO:0019219,GO:0019222,GO:0031323,GO:0031326,GO:0033993,GO:0042221,GO:0043226,GO:0043227,GO:0043229,GO:0043231,GO:0043565,GO:0044424,GO:0044464,GO:0050789,GO:0050794,GO:0050896,GO:0051171,GO:…	-	ko:K14432	28PRV@1|root,2QWEC@2759|Eukaryota,37K3A@33090|Viridiplantae,3GE88@35493|Streptophyta,4JDB4@91835|fabids35493|Streptophyta	K	bZIP_1	ABSCISIC ACID-INSENSITIVE 5-like protein
CpbZIP45	3988.XP_002518293.1	8.54e-139	410	-	GO:0003674,GO:0003700,GO:0005575,GO:0005622,GO:0005623,GO:0005634,GO:0006355,GO:0008150,GO:0009889,GO:0010468,GO:0010556,GO:0019219,GO:0019222,GO:0031323,GO:0031326,GO:0043226,GO:0043227,GO:0043229,GO:0043231,GO:0044424,GO:0044464,GO:0050789,GO:0050794,GO:0051171,GO:0051252,GO:0060255,GO:0065007,GO:0080090,GO:0140110,GO:1903506,GO:2000112,GO:2001141	-	-	2CMJS@1|root,2QQKB@2759|Eukaryota,37P65@33090|Viridiplantae,3GFDA@35493|Streptophyta,4JMJG@91835|fabids35493|Streptophyta	K	bZIP_1	transcription factor
CpbZIP46	102107.XP_008231752.1	3.5e-150	432	-	-	-	ko:K14432	2C7YN@1|root,2QR11@2759|Eukaryota,37R9J@33090|Viridiplantae,3G8TG@35493|Streptophyta,4JE5E@91835|fabids35493|Streptophyta	K	bZIP_1	ABSCISIC ACID-INSENSITIVE 5-like protein
CpbZIP47	29760.VIT_13s0084g00660.t01	2.69e-207	587	OBF5	GO:0001101,GO:0002376,GO:0003674,GO:0003676,GO:0003677,GO:0003700,GO:0005488,GO:0005515,GO:0005575,GO:0005622,GO:0005623,GO:0005634,GO:0005737,GO:0006355,GO:0006950,GO:0006952,GO:0006955,GO:0007154,GO:0007165,GO:0008150,GO:0009605,GO:0009607,GO:0009617,GO:0009627,GO:0009719,GO:0009725,GO:0009751,GO:0009814,GO:0009862,GO:0009863,GO:0009889,GO:0009890,GO:0009891,GO:0009892,GO:0009893,GO:0009987,GO:…	-	ko:K14431	28MJE@1|root,2QU32@2759|Eukaryota,37QZA@33090|Viridiplantae,3G8WC@35493|Streptophyta35493|Streptophyta	K	DOG1,bZIP_1,bZIP_2	transcription factor
CpbZIP48	29760.VIT_13s0158g00380.t01	1.01e-116	344	-	GO:0003674,GO:0005488,GO:0005515,GO:0005575,GO:0005622,GO:0005623,GO:0005634,GO:0005737,GO:0008150,GO:0042802,GO:0042803,GO:0043226,GO:0043227,GO:0043229,GO:0043231,GO:0044424,GO:0044464,GO:0046983,GO:0047484,GO:0048519,GO:0048583,GO:0048585,GO:0050789,GO:0065007,GO:0080134,GO:1901000,GO:1901001	-	-	28X26@1|root,2R3UK@2759|Eukaryota,37TF2@33090|Viridiplantae,3GH93@35493|Streptophyta35493|Streptophyta	K	bZIP_2	Basic region leucine zipper
CpbZIP49	981085.XP_010108472.1	6.03e-133	395	-	GO:0003674,GO:0003700,GO:0005575,GO:0005622,GO:0005623,GO:0005634,GO:0006355,GO:0008150,GO:0009889,GO:0010468,GO:0010556,GO:0019219,GO:0019222,GO:0031323,GO:0031326,GO:0043226,GO:0043227,GO:0043229,GO:0043231,GO:0044424,GO:0044464,GO:0050789,GO:0050794,GO:0051171,GO:0051252,GO:0060255,GO:0065007,GO:0080090,GO:0140110,GO:1903506,GO:2000112,GO:2001141	-	-	2CMJS@1|root,2QQKB@2759|Eukaryota,37P65@33090|Viridiplantae,3GFDA@35493|Streptophyta,4JMJG@91835|fabids35493|Streptophyta	K	bZIP_1	transcription factor
CpbZIP50	3988.XP_002512212.1	4.15e-142	409	-	-	-	ko:K14432	2C7YN@1|root,2QR11@2759|Eukaryota,37R9J@33090|Viridiplantae,3G8TG@35493|Streptophyta,4JE5E@91835|fabids35493|Streptophyta	K	bZIP_1	ABSCISIC ACID-INSENSITIVE 5-like protein
CpbZIP51	29760.VIT_13s0073g00430.t01	4.55e-114	338	-	-	-	-	28IJ9@1|root,2QV97@2759|Eukaryota,37SGJ@33090|Viridiplantae,3GGN0@35493|Streptophyta35493|Streptophyta	S	bZIP_1	BZIP protein
CpbZIP52	29760.VIT_13s0084g00660.t01	6.54e-253	702	OBF5	GO:0001101,GO:0002376,GO:0003674,GO:0003676,GO:0003677,GO:0003700,GO:0005488,GO:0005515,GO:0005575,GO:0005622,GO:0005623,GO:0005634,GO:0005737,GO:0006355,GO:0006950,GO:0006952,GO:0006955,GO:0007154,GO:0007165,GO:0008150,GO:0009605,GO:0009607,GO:0009617,GO:0009627,GO:0009719,GO:0009725,GO:0009751,GO:0009814,GO:0009862,GO:0009863,GO:0009889,GO:0009890,GO:0009891,GO:0009892,GO:0009893,GO:0009987,GO:…	-	ko:K14431	28MJE@1|root,2QU32@2759|Eukaryota,37QZA@33090|Viridiplantae,3G8WC@35493|Streptophyta35493|Streptophyta	K	DOG1,bZIP_1,bZIP_2	transcription factor
CpbZIP53	225117.XP_009355276.1	5.8e-172	491	-	-	-	-	28IJ9@1|root,2QRDJ@2759|Eukaryota,37PTX@33090|Viridiplantae,3G92F@35493|Streptophyta,4JNDJ@91835|fabids35493|Streptophyta	S	bZIP_1	transcription factor
CpbZIP54	102107.XP_008236935.1	8.35e-70	214	bZIP	GO:0003674,GO:0003676,GO:0003677,GO:0003700,GO:0005488,GO:0005515,GO:0005575,GO:0005622,GO:0005623,GO:0005634,GO:0006355,GO:0006417,GO:0006950,GO:0008150,GO:0009743,GO:0009744,GO:0009889,GO:0009890,GO:0009891,GO:0009892,GO:0009893,GO:0009987,GO:0010033,GO:0010468,GO:0010556,GO:0010557,GO:0010558,GO:0010604,GO:0010605,GO:0010608,GO:0010628,GO:0010629,GO:0017148,GO:0019219,GO:0019222,GO:0031323,GO:…	-	-	2CXWT@1|root,2S0BS@2759|Eukaryota,37UQ4@33090|Viridiplantae,3GIX2@35493|Streptophyta,4JTUH@91835|fabids35493|Streptophyta	K	bZIP_1	Ocs element-binding factor 1-like
CpbZIP55	29760.VIT_03s0038g00860.t01	1.49e-280	786	-	-	-	-	2CMR1@1|root,2QRIA@2759|Eukaryota,37P5J@33090|Viridiplantae,3GEN3@35493|Streptophyta35493|Streptophyta	K	bZIP_1	transcription factor
CpbZIP56	981085.XP_010107666.1	1.07e-127	372	-	GO:0003674,GO:0003676,GO:0003677,GO:0003700,GO:0005488,GO:0005575,GO:0005622,GO:0005623,GO:0005634,GO:0006355,GO:0008150,GO:0009889,GO:0010035,GO:0010038,GO:0010043,GO:0010468,GO:0010556,GO:0019219,GO:0019222,GO:0031323,GO:0031326,GO:0042221,GO:0043226,GO:0043227,GO:0043229,GO:0043231,GO:0043565,GO:0044424,GO:0044464,GO:0050789,GO:0050794,GO:0050896,GO:0051171,GO:0051252,GO:0060255,GO:0065007,GO:…	-	-	28NYN@1|root,2QVJ4@2759|Eukaryota,37T0C@33090|Viridiplantae,3G86F@35493|Streptophyta,4JHQ2@91835|fabids35493|Streptophyta	K	bZIP_2	basic region leucin zipper
CpbZIP57	3641.EOY01525	8.9e-81	246	-	GO:0005575,GO:0005622,GO:0005623,GO:0005634,GO:0043226,GO:0043227,GO:0043229,GO:0043231,GO:0044424,GO:0044464	-	-	2C7YN@1|root,2RY8E@2759|Eukaryota,37TVC@33090|Viridiplantae,3GHYW@35493|Streptophyta35493|Streptophyta	K	bZIP_1	Basic leucine zipper
CpbZIP58	29760.VIT_19s0014g01780.t01	1.02e-99	303	-	GO:0003674,GO:0003700,GO:0005575,GO:0005622,GO:0005623,GO:0005634,GO:0006355,GO:0008150,GO:0009889,GO:0010468,GO:0010556,GO:0019219,GO:0019222,GO:0031323,GO:0031326,GO:0043226,GO:0043227,GO:0043229,GO:0043231,GO:0044424,GO:0044464,GO:0050789,GO:0050794,GO:0051171,GO:0051252,GO:0060255,GO:0065007,GO:0080090,GO:0140110,GO:1903506,GO:2000112,GO:2001141	-	-	28IJ9@1|root,2QQW5@2759|Eukaryota,37MMX@33090|Viridiplantae,3G9YQ@35493|Streptophyta35493|Streptophyta	K	bZIP_1	transcription factor

## Sheet: Table S6
Table S6: Gene Ontology analysis of CpbZIP genes.
Class	GO_Name	GO_ID	GO_Level	P_value	EnrichmentScore	AllGenesCountsInBackground	GenesOfSelectedSetInGOterm	corrected p-value(BH method)
Biological process	regulation of transcription, DNA-templated	GO:0006355	10	0	7.12171	18014	CpbZIP28,CpbZIP29,CpbZIP26,CpbZIP27,CpbZIP49,CpbZIP42,CpbZIP21,CpbZIP43,CpbZIP40,CpbZIP41,CpbZIP25,CpbZIP47,CpbZIP44,CpbZIP23,CpbZIP45,CpbZIP8,CpbZIP7,CpbZIP6,CpbZIP5,CpbZIP4,CpbZIP17,CpbZIP39,CpbZIP18,CpbZIP2,CpbZIP15,CpbZIP37,CpbZIP16,CpbZIP38,CpbZIP19,CpbZIP54,CpbZIP30,CpbZIP52,CpbZIP13,CpbZIP14,CpbZIP36,CpbZIP58,CpbZIP11,CpbZIP12,CpbZIP34,CpbZIP56,	0
Biological process	regulation of RNA biosynthetic process	GO:2001141	8	0	7.01398	18014	CpbZIP28,CpbZIP29,CpbZIP26,CpbZIP27,CpbZIP49,CpbZIP42,CpbZIP21,CpbZIP43,CpbZIP40,CpbZIP41,CpbZIP25,CpbZIP47,CpbZIP44,CpbZIP23,CpbZIP45,CpbZIP8,CpbZIP7,CpbZIP6,CpbZIP5,CpbZIP4,CpbZIP17,CpbZIP39,CpbZIP18,CpbZIP2,CpbZIP15,CpbZIP37,CpbZIP16,CpbZIP38,CpbZIP19,CpbZIP54,CpbZIP30,CpbZIP52,CpbZIP13,CpbZIP14,CpbZIP36,CpbZIP58,CpbZIP11,CpbZIP12,CpbZIP34,CpbZIP56,	0
Biological process	regulation of nucleic acid-templated transcription	GO:1903506	9	0	7.01398	18014	CpbZIP28,CpbZIP29,CpbZIP26,CpbZIP27,CpbZIP49,CpbZIP42,CpbZIP21,CpbZIP43,CpbZIP40,CpbZIP41,CpbZIP25,CpbZIP47,CpbZIP44,CpbZIP23,CpbZIP45,CpbZIP8,CpbZIP7,CpbZIP6,CpbZIP5,CpbZIP4,CpbZIP17,CpbZIP39,CpbZIP18,CpbZIP2,CpbZIP15,CpbZIP37,CpbZIP16,CpbZIP38,CpbZIP19,CpbZIP54,CpbZIP30,CpbZIP52,CpbZIP13,CpbZIP14,CpbZIP36,CpbZIP58,CpbZIP11,CpbZIP12,CpbZIP34,CpbZIP56,	0
Biological process	regulation of RNA metabolic process	GO:0051252	7	0	6.67556	18014	CpbZIP28,CpbZIP29,CpbZIP26,CpbZIP27,CpbZIP49,CpbZIP42,CpbZIP21,CpbZIP43,CpbZIP40,CpbZIP41,CpbZIP25,CpbZIP47,CpbZIP44,CpbZIP23,CpbZIP45,CpbZIP8,CpbZIP7,CpbZIP6,CpbZIP5,CpbZIP4,CpbZIP17,CpbZIP39,CpbZIP18,CpbZIP2,CpbZIP15,CpbZIP37,CpbZIP16,CpbZIP38,CpbZIP19,CpbZIP54,CpbZIP30,CpbZIP52,CpbZIP13,CpbZIP14,CpbZIP36,CpbZIP58,CpbZIP11,CpbZIP12,CpbZIP34,CpbZIP56,	0
Biological process	transcription, DNA-templated	GO:0006351	10	0	6.6087	18014	CpbZIP28,CpbZIP29,CpbZIP26,CpbZIP27,CpbZIP49,CpbZIP42,CpbZIP21,CpbZIP43,CpbZIP40,CpbZIP41,CpbZIP25,CpbZIP47,CpbZIP44,CpbZIP23,CpbZIP45,CpbZIP8,CpbZIP7,CpbZIP6,CpbZIP5,CpbZIP4,CpbZIP17,CpbZIP39,CpbZIP18,CpbZIP2,CpbZIP15,CpbZIP37,CpbZIP16,CpbZIP38,CpbZIP19,CpbZIP54,CpbZIP30,CpbZIP52,CpbZIP13,CpbZIP14,CpbZIP36,CpbZIP58,CpbZIP11,CpbZIP12,CpbZIP34,CpbZIP56,	0
Biological process	nucleic acid-templated transcription	GO:0097659	9	0	6.52823	18014	CpbZIP28,CpbZIP29,CpbZIP26,CpbZIP27,CpbZIP49,CpbZIP42,CpbZIP21,CpbZIP43,CpbZIP40,CpbZIP41,CpbZIP25,CpbZIP47,CpbZIP44,CpbZIP23,CpbZIP45,CpbZIP8,CpbZIP7,CpbZIP6,CpbZIP5,CpbZIP4,CpbZIP17,CpbZIP39,CpbZIP18,CpbZIP2,CpbZIP15,CpbZIP37,CpbZIP16,CpbZIP38,CpbZIP19,CpbZIP54,CpbZIP30,CpbZIP52,CpbZIP13,CpbZIP14,CpbZIP36,CpbZIP58,CpbZIP11,CpbZIP12,CpbZIP34,CpbZIP56,	0
Biological process	RNA biosynthetic process	GO:0032774	8	0	6.50595	18014	CpbZIP28,CpbZIP29,CpbZIP26,CpbZIP27,CpbZIP49,CpbZIP42,CpbZIP21,CpbZIP43,CpbZIP40,CpbZIP41,CpbZIP25,CpbZIP47,CpbZIP44,CpbZIP23,CpbZIP45,CpbZIP8,CpbZIP7,CpbZIP6,CpbZIP5,CpbZIP4,CpbZIP17,CpbZIP39,CpbZIP18,CpbZIP2,CpbZIP15,CpbZIP37,CpbZIP16,CpbZIP38,CpbZIP19,CpbZIP54,CpbZIP30,CpbZIP52,CpbZIP13,CpbZIP14,CpbZIP36,CpbZIP58,CpbZIP11,CpbZIP12,CpbZIP34,CpbZIP56,	0
Biological process	regulation of cellular macromolecule biosynthetic process	GO:2000112	7	0	6.45941	18014	CpbZIP28,CpbZIP29,CpbZIP26,CpbZIP27,CpbZIP49,CpbZIP42,CpbZIP21,CpbZIP43,CpbZIP40,CpbZIP41,CpbZIP25,CpbZIP47,CpbZIP44,CpbZIP23,CpbZIP45,CpbZIP8,CpbZIP7,CpbZIP6,CpbZIP5,CpbZIP4,CpbZIP17,CpbZIP39,CpbZIP18,CpbZIP2,CpbZIP15,CpbZIP37,CpbZIP16,CpbZIP38,CpbZIP19,CpbZIP54,CpbZIP30,CpbZIP52,CpbZIP13,CpbZIP14,CpbZIP36,CpbZIP58,CpbZIP11,CpbZIP12,CpbZIP34,CpbZIP56,	0
Biological process	regulation of nucleobase-containing compound metabolic process	GO:0019219	6	0	6.38489	18014	CpbZIP28,CpbZIP29,CpbZIP26,CpbZIP27,CpbZIP49,CpbZIP42,CpbZIP21,CpbZIP43,CpbZIP40,CpbZIP41,CpbZIP25,CpbZIP47,CpbZIP44,CpbZIP23,CpbZIP45,CpbZIP8,CpbZIP7,CpbZIP6,CpbZIP5,CpbZIP4,CpbZIP17,CpbZIP39,CpbZIP18,CpbZIP2,CpbZIP15,CpbZIP37,CpbZIP16,CpbZIP38,CpbZIP19,CpbZIP54,CpbZIP30,CpbZIP52,CpbZIP13,CpbZIP14,CpbZIP36,CpbZIP58,CpbZIP11,CpbZIP12,CpbZIP34,CpbZIP56,	0
Biological process	regulation of macromolecule biosynthetic process	GO:0010556	6	0	6.34944	18014	CpbZIP28,CpbZIP29,CpbZIP26,CpbZIP27,CpbZIP49,CpbZIP42,CpbZIP21,CpbZIP43,CpbZIP40,CpbZIP41,CpbZIP25,CpbZIP47,CpbZIP44,CpbZIP23,CpbZIP45,CpbZIP8,CpbZIP7,CpbZIP6,CpbZIP5,CpbZIP4,CpbZIP17,CpbZIP39,CpbZIP18,CpbZIP2,CpbZIP15,CpbZIP37,CpbZIP16,CpbZIP38,CpbZIP19,CpbZIP54,CpbZIP30,CpbZIP52,CpbZIP13,CpbZIP14,CpbZIP36,CpbZIP58,CpbZIP11,CpbZIP12,CpbZIP34,CpbZIP56,	0
Biological process	regulation of cellular biosynthetic process	GO:0031326	6	0	6.14257	18014	CpbZIP28,CpbZIP29,CpbZIP26,CpbZIP27,CpbZIP49,CpbZIP42,CpbZIP21,CpbZIP43,CpbZIP40,CpbZIP41,CpbZIP25,CpbZIP47,CpbZIP44,CpbZIP23,CpbZIP45,CpbZIP8,CpbZIP7,CpbZIP6,CpbZIP5,CpbZIP4,CpbZIP17,CpbZIP39,CpbZIP18,CpbZIP2,CpbZIP15,CpbZIP37,CpbZIP16,CpbZIP38,CpbZIP19,CpbZIP54,CpbZIP30,CpbZIP52,CpbZIP13,CpbZIP14,CpbZIP36,CpbZIP58,CpbZIP11,CpbZIP12,CpbZIP34,CpbZIP56,	0
Biological process	regulation of biosynthetic process	GO:0009889	5	0	6.06654	18014	CpbZIP28,CpbZIP29,CpbZIP26,CpbZIP27,CpbZIP49,CpbZIP42,CpbZIP21,CpbZIP43,CpbZIP40,CpbZIP41,CpbZIP25,CpbZIP47,CpbZIP44,CpbZIP23,CpbZIP45,CpbZIP8,CpbZIP7,CpbZIP6,CpbZIP5,CpbZIP4,CpbZIP17,CpbZIP39,CpbZIP18,CpbZIP2,CpbZIP15,CpbZIP37,CpbZIP16,CpbZIP38,CpbZIP19,CpbZIP54,CpbZIP30,CpbZIP52,CpbZIP13,CpbZIP14,CpbZIP36,CpbZIP58,CpbZIP11,CpbZIP12,CpbZIP34,CpbZIP56,	0
Biological process	regulation of gene expression	GO:0010468	6	0	5.77455	18014	CpbZIP28,CpbZIP29,CpbZIP26,CpbZIP27,CpbZIP49,CpbZIP42,CpbZIP21,CpbZIP43,CpbZIP40,CpbZIP41,CpbZIP25,CpbZIP47,CpbZIP44,CpbZIP23,CpbZIP45,CpbZIP8,CpbZIP7,CpbZIP6,CpbZIP5,CpbZIP4,CpbZIP17,CpbZIP39,CpbZIP18,CpbZIP2,CpbZIP15,CpbZIP37,CpbZIP16,CpbZIP38,CpbZIP19,CpbZIP54,CpbZIP30,CpbZIP52,CpbZIP13,CpbZIP14,CpbZIP36,CpbZIP58,CpbZIP11,CpbZIP12,CpbZIP34,CpbZIP56,	0
Biological process	nucleobase-containing compound biosynthetic process	GO:0034654	6	0	5.59563	18014	CpbZIP28,CpbZIP29,CpbZIP26,CpbZIP27,CpbZIP49,CpbZIP42,CpbZIP21,CpbZIP43,CpbZIP40,CpbZIP41,CpbZIP25,CpbZIP47,CpbZIP44,CpbZIP23,CpbZIP45,CpbZIP8,CpbZIP7,CpbZIP6,CpbZIP5,CpbZIP4,CpbZIP17,CpbZIP39,CpbZIP18,CpbZIP2,CpbZIP15,CpbZIP37,CpbZIP16,CpbZIP38,CpbZIP19,CpbZIP54,CpbZIP30,CpbZIP52,CpbZIP13,CpbZIP14,CpbZIP36,CpbZIP58,CpbZIP11,CpbZIP12,CpbZIP34,CpbZIP56,	0
Biological process	regulation of nitrogen compound metabolic process	GO:0051171	5	0	5.42917	18014	CpbZIP28,CpbZIP29,CpbZIP26,CpbZIP27,CpbZIP49,CpbZIP42,CpbZIP21,CpbZIP43,CpbZIP40,CpbZIP41,CpbZIP25,CpbZIP47,CpbZIP44,CpbZIP23,CpbZIP45,CpbZIP8,CpbZIP7,CpbZIP6,CpbZIP5,CpbZIP4,CpbZIP17,CpbZIP39,CpbZIP18,CpbZIP2,CpbZIP15,CpbZIP37,CpbZIP16,CpbZIP38,CpbZIP19,CpbZIP54,CpbZIP30,CpbZIP52,CpbZIP13,CpbZIP14,CpbZIP36,CpbZIP58,CpbZIP11,CpbZIP12,CpbZIP34,CpbZIP56,	0
Biological process	regulation of primary metabolic process	GO:0080090	5	0	5.32967	18014	CpbZIP28,CpbZIP29,CpbZIP26,CpbZIP27,CpbZIP49,CpbZIP42,CpbZIP21,CpbZIP43,CpbZIP40,CpbZIP41,CpbZIP25,CpbZIP47,CpbZIP44,CpbZIP23,CpbZIP45,CpbZIP8,CpbZIP7,CpbZIP6,CpbZIP5,CpbZIP4,CpbZIP17,CpbZIP39,CpbZIP18,CpbZIP2,CpbZIP15,CpbZIP37,CpbZIP16,CpbZIP38,CpbZIP19,CpbZIP54,CpbZIP30,CpbZIP52,CpbZIP13,CpbZIP14,CpbZIP36,CpbZIP58,CpbZIP11,CpbZIP12,CpbZIP34,CpbZIP56,	0
Biological process	heterocycle biosynthetic process	GO:0018130	5	0	5.16442	18014	CpbZIP28,CpbZIP29,CpbZIP26,CpbZIP27,CpbZIP49,CpbZIP42,CpbZIP21,CpbZIP43,CpbZIP40,CpbZIP41,CpbZIP25,CpbZIP47,CpbZIP44,CpbZIP23,CpbZIP45,CpbZIP8,CpbZIP7,CpbZIP6,CpbZIP5,CpbZIP4,CpbZIP17,CpbZIP39,CpbZIP18,CpbZIP2,CpbZIP15,CpbZIP37,CpbZIP16,CpbZIP38,CpbZIP19,CpbZIP54,CpbZIP30,CpbZIP52,CpbZIP13,CpbZIP14,CpbZIP36,CpbZIP58,CpbZIP11,CpbZIP12,CpbZIP34,CpbZIP56,	0
Biological process	regulation of cellular metabolic process	GO:0031323	5	0	5.05337	18014	CpbZIP28,CpbZIP29,CpbZIP26,CpbZIP27,CpbZIP49,CpbZIP42,CpbZIP21,CpbZIP43,CpbZIP40,CpbZIP41,CpbZIP25,CpbZIP47,CpbZIP44,CpbZIP23,CpbZIP45,CpbZIP8,CpbZIP7,CpbZIP6,CpbZIP5,CpbZIP4,CpbZIP17,CpbZIP39,CpbZIP18,CpbZIP2,CpbZIP15,CpbZIP37,CpbZIP16,CpbZIP38,CpbZIP19,CpbZIP54,CpbZIP30,CpbZIP52,CpbZIP13,CpbZIP14,CpbZIP36,CpbZIP58,CpbZIP11,CpbZIP12,CpbZIP34,CpbZIP56,	0
Biological process	regulation of macromolecule metabolic process	GO:0060255	5	0	5.0223	18014	CpbZIP28,CpbZIP29,CpbZIP26,CpbZIP27,CpbZIP49,CpbZIP42,CpbZIP21,CpbZIP43,CpbZIP40,CpbZIP41,CpbZIP25,CpbZIP47,CpbZIP44,CpbZIP23,CpbZIP45,CpbZIP8,CpbZIP7,CpbZIP6,CpbZIP5,CpbZIP4,CpbZIP17,CpbZIP39,CpbZIP18,CpbZIP2,CpbZIP15,CpbZIP37,CpbZIP16,CpbZIP38,CpbZIP19,CpbZIP54,CpbZIP30,CpbZIP52,CpbZIP13,CpbZIP14,CpbZIP36,CpbZIP58,CpbZIP11,CpbZIP12,CpbZIP34,CpbZIP56,	0
Biological process	aromatic compound biosynthetic process	GO:0019438	5	0	4.96561	18014	CpbZIP28,CpbZIP29,CpbZIP26,CpbZIP27,CpbZIP49,CpbZIP42,CpbZIP21,CpbZIP43,CpbZIP40,CpbZIP41,CpbZIP25,CpbZIP47,CpbZIP44,CpbZIP23,CpbZIP45,CpbZIP8,CpbZIP7,CpbZIP6,CpbZIP5,CpbZIP4,CpbZIP17,CpbZIP39,CpbZIP18,CpbZIP2,CpbZIP15,CpbZIP37,CpbZIP16,CpbZIP38,CpbZIP19,CpbZIP54,CpbZIP30,CpbZIP52,CpbZIP13,CpbZIP14,CpbZIP36,CpbZIP58,CpbZIP11,CpbZIP12,CpbZIP34,CpbZIP56,	0
Biological process	organic cyclic compound biosynthetic process	GO:1901362	5	0	4.68877	18014	CpbZIP28,CpbZIP29,CpbZIP26,CpbZIP27,CpbZIP49,CpbZIP42,CpbZIP21,CpbZIP43,CpbZIP40,CpbZIP41,CpbZIP25,CpbZIP47,CpbZIP44,CpbZIP23,CpbZIP45,CpbZIP8,CpbZIP7,CpbZIP6,CpbZIP5,CpbZIP4,CpbZIP17,CpbZIP39,CpbZIP18,CpbZIP2,CpbZIP15,CpbZIP37,CpbZIP16,CpbZIP38,CpbZIP19,CpbZIP54,CpbZIP30,CpbZIP52,CpbZIP13,CpbZIP14,CpbZIP36,CpbZIP58,CpbZIP11,CpbZIP12,CpbZIP34,CpbZIP56,	0
Biological process	regulation of metabolic process	GO:0019222	4	0	4.58599	18014	CpbZIP28,CpbZIP29,CpbZIP26,CpbZIP27,CpbZIP49,CpbZIP42,CpbZIP21,CpbZIP43,CpbZIP40,CpbZIP41,CpbZIP25,CpbZIP47,CpbZIP44,CpbZIP23,CpbZIP45,CpbZIP8,CpbZIP7,CpbZIP6,CpbZIP5,CpbZIP4,CpbZIP17,CpbZIP39,CpbZIP18,CpbZIP2,CpbZIP15,CpbZIP37,CpbZIP16,CpbZIP38,CpbZIP19,CpbZIP54,CpbZIP30,CpbZIP52,CpbZIP13,CpbZIP14,CpbZIP36,CpbZIP58,CpbZIP11,CpbZIP12,CpbZIP34,CpbZIP56,	0
Biological process	RNA metabolic process	GO:0016070	7	0	4.45418	18014	CpbZIP28,CpbZIP29,CpbZIP26,CpbZIP27,CpbZIP49,CpbZIP42,CpbZIP21,CpbZIP43,CpbZIP40,CpbZIP41,CpbZIP25,CpbZIP47,CpbZIP22,CpbZIP44,CpbZIP23,CpbZIP45,CpbZIP8,CpbZIP7,CpbZIP6,CpbZIP5,CpbZIP4,CpbZIP17,CpbZIP39,CpbZIP18,CpbZIP2,CpbZIP15,CpbZIP37,CpbZIP16,CpbZIP38,CpbZIP19,CpbZIP54,CpbZIP30,CpbZIP52,CpbZIP13,CpbZIP14,CpbZIP36,CpbZIP58,CpbZIP11,CpbZIP12,CpbZIP34,CpbZIP56,	0
Biological process	cellular macromolecule biosynthetic process	GO:0034645	6	0	4.08968	18014	CpbZIP28,CpbZIP29,CpbZIP26,CpbZIP27,CpbZIP49,CpbZIP42,CpbZIP21,CpbZIP43,CpbZIP40,CpbZIP41,CpbZIP25,CpbZIP47,CpbZIP44,CpbZIP23,CpbZIP45,CpbZIP8,CpbZIP7,CpbZIP6,CpbZIP5,CpbZIP4,CpbZIP17,CpbZIP39,CpbZIP18,CpbZIP2,CpbZIP15,CpbZIP37,CpbZIP16,CpbZIP38,CpbZIP19,CpbZIP54,CpbZIP30,CpbZIP52,CpbZIP13,CpbZIP14,CpbZIP36,CpbZIP58,CpbZIP11,CpbZIP12,CpbZIP34,CpbZIP56,	0
Biological process	nucleic acid metabolic process	GO:0090304	6	0	4.03977	18014	CpbZIP28,CpbZIP29,CpbZIP26,CpbZIP27,CpbZIP49,CpbZIP42,CpbZIP21,CpbZIP43,CpbZIP40,CpbZIP41,CpbZIP25,CpbZIP47,CpbZIP22,CpbZIP44,CpbZIP23,CpbZIP45,CpbZIP8,CpbZIP7,CpbZIP6,CpbZIP5,CpbZIP4,CpbZIP17,CpbZIP39,CpbZIP18,CpbZIP2,CpbZIP15,CpbZIP37,CpbZIP16,CpbZIP38,CpbZIP19,CpbZIP54,CpbZIP30,CpbZIP52,CpbZIP13,CpbZIP14,CpbZIP36,CpbZIP58,CpbZIP11,CpbZIP12,CpbZIP34,CpbZIP56,	0
Biological process	macromolecule biosynthetic process	GO:0009059	5	0	3.9824	18014	CpbZIP28,CpbZIP29,CpbZIP26,CpbZIP27,CpbZIP49,CpbZIP42,CpbZIP21,CpbZIP43,CpbZIP40,CpbZIP41,CpbZIP25,CpbZIP47,CpbZIP44,CpbZIP23,CpbZIP45,CpbZIP8,CpbZIP7,CpbZIP6,CpbZIP5,CpbZIP4,CpbZIP17,CpbZIP39,CpbZIP18,CpbZIP2,CpbZIP15,CpbZIP37,CpbZIP16,CpbZIP38,CpbZIP19,CpbZIP54,CpbZIP30,CpbZIP52,CpbZIP13,CpbZIP14,CpbZIP36,CpbZIP58,CpbZIP11,CpbZIP12,CpbZIP34,CpbZIP56,	0
Biological process	cellular nitrogen compound biosynthetic process	GO:0044271	5	0	3.9277	18014	CpbZIP28,CpbZIP29,CpbZIP26,CpbZIP27,CpbZIP49,CpbZIP42,CpbZIP21,CpbZIP43,CpbZIP40,CpbZIP41,CpbZIP25,CpbZIP47,CpbZIP44,CpbZIP23,CpbZIP45,CpbZIP8,CpbZIP7,CpbZIP6,CpbZIP5,CpbZIP4,CpbZIP17,CpbZIP39,CpbZIP18,CpbZIP2,CpbZIP15,CpbZIP37,CpbZIP16,CpbZIP38,CpbZIP19,CpbZIP54,CpbZIP30,CpbZIP52,CpbZIP13,CpbZIP14,CpbZIP36,CpbZIP58,CpbZIP11,CpbZIP12,CpbZIP34,CpbZIP56,	0
Biological process	gene expression	GO:0010467	5	0	3.88621	18014	CpbZIP28,CpbZIP29,CpbZIP26,CpbZIP27,CpbZIP49,CpbZIP42,CpbZIP21,CpbZIP43,CpbZIP40,CpbZIP41,CpbZIP25,CpbZIP47,CpbZIP22,CpbZIP44,CpbZIP23,CpbZIP45,CpbZIP8,CpbZIP7,CpbZIP6,CpbZIP5,CpbZIP4,CpbZIP17,CpbZIP39,CpbZIP18,CpbZIP2,CpbZIP15,CpbZIP37,CpbZIP16,CpbZIP38,CpbZIP19,CpbZIP54,CpbZIP30,CpbZIP52,CpbZIP13,CpbZIP14,CpbZIP36,CpbZIP58,CpbZIP11,CpbZIP12,CpbZIP34,CpbZIP56,	0
Biological process	nucleobase-containing compound metabolic process	GO:0006139	5	0	3.61982	18014	CpbZIP28,CpbZIP29,CpbZIP26,CpbZIP27,CpbZIP49,CpbZIP42,CpbZIP21,CpbZIP43,CpbZIP40,CpbZIP41,CpbZIP25,CpbZIP47,CpbZIP22,CpbZIP44,CpbZIP23,CpbZIP45,CpbZIP8,CpbZIP7,CpbZIP6,CpbZIP5,CpbZIP4,CpbZIP17,CpbZIP39,CpbZIP18,CpbZIP2,CpbZIP15,CpbZIP37,CpbZIP16,CpbZIP38,CpbZIP19,CpbZIP54,CpbZIP30,CpbZIP52,CpbZIP13,CpbZIP14,CpbZIP36,CpbZIP58,CpbZIP11,CpbZIP12,CpbZIP34,CpbZIP56,	0
Biological process	heterocycle metabolic process	GO:0046483	4	0	3.37655	18014	CpbZIP28,CpbZIP29,CpbZIP26,CpbZIP27,CpbZIP49,CpbZIP42,CpbZIP21,CpbZIP43,CpbZIP40,CpbZIP41,CpbZIP25,CpbZIP47,CpbZIP22,CpbZIP44,CpbZIP23,CpbZIP45,CpbZIP8,CpbZIP7,CpbZIP6,CpbZIP5,CpbZIP4,CpbZIP17,CpbZIP39,CpbZIP18,CpbZIP2,CpbZIP15,CpbZIP37,CpbZIP16,CpbZIP38,CpbZIP19,CpbZIP54,CpbZIP30,CpbZIP52,CpbZIP13,CpbZIP14,CpbZIP36,CpbZIP58,CpbZIP11,CpbZIP12,CpbZIP34,CpbZIP56,	0
Biological process	organic cyclic compound metabolic process	GO:1901360	4	0	3.10197	18014	CpbZIP28,CpbZIP29,CpbZIP26,CpbZIP27,CpbZIP49,CpbZIP42,CpbZIP21,CpbZIP43,CpbZIP40,CpbZIP41,CpbZIP25,CpbZIP47,CpbZIP22,CpbZIP44,CpbZIP23,CpbZIP45,CpbZIP8,CpbZIP7,CpbZIP6,CpbZIP5,CpbZIP4,CpbZIP17,CpbZIP39,CpbZIP18,CpbZIP2,CpbZIP15,CpbZIP37,CpbZIP16,CpbZIP38,CpbZIP19,CpbZIP54,CpbZIP30,CpbZIP52,CpbZIP13,CpbZIP14,CpbZIP36,CpbZIP58,CpbZIP11,CpbZIP12,CpbZIP34,CpbZIP56,	0
Biological process	regulation of cellular process	GO:0050794	4	0	2.99933	18014	CpbZIP28,CpbZIP29,CpbZIP26,CpbZIP27,CpbZIP49,CpbZIP42,CpbZIP21,CpbZIP43,CpbZIP40,CpbZIP41,CpbZIP25,CpbZIP47,CpbZIP44,CpbZIP23,CpbZIP45,CpbZIP8,CpbZIP7,CpbZIP6,CpbZIP5,CpbZIP4,CpbZIP17,CpbZIP39,CpbZIP18,CpbZIP2,CpbZIP15,CpbZIP37,CpbZIP16,CpbZIP38,CpbZIP19,CpbZIP54,CpbZIP30,CpbZIP52,CpbZIP13,CpbZIP14,CpbZIP36,CpbZIP58,CpbZIP11,CpbZIP12,CpbZIP34,CpbZIP56,	0
Biological process	regulation of biological process	GO:0050789	3	0	2.7251	18014	CpbZIP28,CpbZIP29,CpbZIP26,CpbZIP48,CpbZIP27,CpbZIP49,CpbZIP42,CpbZIP21,CpbZIP43,CpbZIP40,CpbZIP41,CpbZIP25,CpbZIP47,CpbZIP44,CpbZIP23,CpbZIP45,CpbZIP8,CpbZIP7,CpbZIP6,CpbZIP5,CpbZIP4,CpbZIP17,CpbZIP39,CpbZIP18,CpbZIP2,CpbZIP15,CpbZIP37,CpbZIP16,CpbZIP38,CpbZIP19,CpbZIP54,CpbZIP30,CpbZIP52,CpbZIP13,CpbZIP14,CpbZIP36,CpbZIP58,CpbZIP11,CpbZIP12,CpbZIP34,CpbZIP56,	0
Biological process	cellular aromatic compound metabolic process	GO:0006725	4	1.11e-16	3.25469	18014	CpbZIP28,CpbZIP29,CpbZIP26,CpbZIP27,CpbZIP49,CpbZIP42,CpbZIP21,CpbZIP43,CpbZIP40,CpbZIP41,CpbZIP25,CpbZIP47,CpbZIP22,CpbZIP44,CpbZIP23,CpbZIP45,CpbZIP8,CpbZIP7,CpbZIP6,CpbZIP5,CpbZIP4,CpbZIP17,CpbZIP39,CpbZIP18,CpbZIP2,CpbZIP15,CpbZIP37,CpbZIP16,CpbZIP38,CpbZIP19,CpbZIP54,CpbZIP30,CpbZIP52,CpbZIP13,CpbZIP14,CpbZIP36,CpbZIP58,CpbZIP11,CpbZIP12,CpbZIP34,CpbZIP56,	1.1e-15
Biological process	cellular nitrogen compound metabolic process	GO:0034641	4	1.11e-16	2.86309	18014	CpbZIP28,CpbZIP29,CpbZIP26,CpbZIP27,CpbZIP49,CpbZIP42,CpbZIP21,CpbZIP43,CpbZIP40,CpbZIP41,CpbZIP25,CpbZIP47,CpbZIP22,CpbZIP44,CpbZIP23,CpbZIP45,CpbZIP8,CpbZIP7,CpbZIP6,CpbZIP5,CpbZIP4,CpbZIP17,CpbZIP39,CpbZIP18,CpbZIP2,CpbZIP15,CpbZIP37,CpbZIP16,CpbZIP38,CpbZIP19,CpbZIP54,CpbZIP30,CpbZIP52,CpbZIP13,CpbZIP14,CpbZIP36,CpbZIP58,CpbZIP11,CpbZIP12,CpbZIP34,CpbZIP56,	1.1e-15
Biological process	organic substance biosynthetic process	GO:1901576	4	1.11e-16	2.77518	18014	CpbZIP28,CpbZIP29,CpbZIP26,CpbZIP27,CpbZIP49,CpbZIP42,CpbZIP21,CpbZIP43,CpbZIP40,CpbZIP41,CpbZIP25,CpbZIP47,CpbZIP44,CpbZIP23,CpbZIP45,CpbZIP8,CpbZIP7,CpbZIP6,CpbZIP5,CpbZIP4,CpbZIP17,CpbZIP39,CpbZIP18,CpbZIP2,CpbZIP15,CpbZIP37,CpbZIP16,CpbZIP38,CpbZIP19,CpbZIP54,CpbZIP30,CpbZIP52,CpbZIP13,CpbZIP14,CpbZIP36,CpbZIP58,CpbZIP11,CpbZIP12,CpbZIP34,CpbZIP56,	1.1e-15
Biological process	cellular biosynthetic process	GO:0044249	4	2.22e-16	2.84373	18014	CpbZIP28,CpbZIP29,CpbZIP26,CpbZIP27,CpbZIP49,CpbZIP42,CpbZIP21,CpbZIP43,CpbZIP40,CpbZIP41,CpbZIP25,CpbZIP47,CpbZIP44,CpbZIP23,CpbZIP45,CpbZIP8,CpbZIP7,CpbZIP6,CpbZIP5,CpbZIP4,CpbZIP17,CpbZIP39,CpbZIP18,CpbZIP2,CpbZIP15,CpbZIP37,CpbZIP16,CpbZIP38,CpbZIP19,CpbZIP54,CpbZIP30,CpbZIP52,CpbZIP13,CpbZIP14,CpbZIP36,CpbZIP58,CpbZIP11,CpbZIP12,CpbZIP34,CpbZIP56,	2.02e-15
Biological process	biosynthetic process	GO:0009058	3	3.33e-16	2.67022	18014	CpbZIP28,CpbZIP29,CpbZIP26,CpbZIP27,CpbZIP49,CpbZIP42,CpbZIP21,CpbZIP43,CpbZIP40,CpbZIP41,CpbZIP25,CpbZIP47,CpbZIP44,CpbZIP23,CpbZIP45,CpbZIP8,CpbZIP7,CpbZIP6,CpbZIP5,CpbZIP4,CpbZIP17,CpbZIP39,CpbZIP18,CpbZIP2,CpbZIP15,CpbZIP37,CpbZIP16,CpbZIP38,CpbZIP19,CpbZIP54,CpbZIP30,CpbZIP52,CpbZIP13,CpbZIP14,CpbZIP36,CpbZIP58,CpbZIP11,CpbZIP12,CpbZIP34,CpbZIP56,	2.95e-15
Biological process	biological regulation	GO:0065007	2	3.11e-15	2.38701	18014	CpbZIP28,CpbZIP29,CpbZIP26,CpbZIP48,CpbZIP27,CpbZIP49,CpbZIP42,CpbZIP21,CpbZIP43,CpbZIP40,CpbZIP41,CpbZIP25,CpbZIP47,CpbZIP44,CpbZIP23,CpbZIP45,CpbZIP8,CpbZIP7,CpbZIP6,CpbZIP5,CpbZIP4,CpbZIP17,CpbZIP39,CpbZIP18,CpbZIP2,CpbZIP15,CpbZIP37,CpbZIP16,CpbZIP38,CpbZIP19,CpbZIP54,CpbZIP30,CpbZIP52,CpbZIP13,CpbZIP14,CpbZIP36,CpbZIP58,CpbZIP11,CpbZIP12,CpbZIP34,CpbZIP56,	2.68e-14
Biological process	cellular macromolecule metabolic process	GO:0044260	5	8.44e-15	2.47136	18014	CpbZIP28,CpbZIP29,CpbZIP26,CpbZIP27,CpbZIP49,CpbZIP42,CpbZIP21,CpbZIP43,CpbZIP40,CpbZIP41,CpbZIP25,CpbZIP47,CpbZIP44,CpbZIP23,CpbZIP45,CpbZIP8,CpbZIP7,CpbZIP6,CpbZIP5,CpbZIP4,CpbZIP17,CpbZIP39,CpbZIP18,CpbZIP2,CpbZIP15,CpbZIP37,CpbZIP16,CpbZIP38,CpbZIP19,CpbZIP54,CpbZIP30,CpbZIP52,CpbZIP13,CpbZIP14,CpbZIP36,CpbZIP58,CpbZIP11,CpbZIP12,CpbZIP34,CpbZIP56,	7.09e-14
Biological process	macromolecule metabolic process	GO:0043170	4	1.05e-12	2.0618	18014	CpbZIP28,CpbZIP29,CpbZIP26,CpbZIP27,CpbZIP49,CpbZIP42,CpbZIP21,CpbZIP43,CpbZIP40,CpbZIP41,CpbZIP25,CpbZIP47,CpbZIP22,CpbZIP44,CpbZIP23,CpbZIP45,CpbZIP8,CpbZIP7,CpbZIP6,CpbZIP5,CpbZIP4,CpbZIP17,CpbZIP39,CpbZIP18,CpbZIP2,CpbZIP15,CpbZIP37,CpbZIP16,CpbZIP38,CpbZIP19,CpbZIP54,CpbZIP30,CpbZIP52,CpbZIP13,CpbZIP14,CpbZIP36,CpbZIP58,CpbZIP11,CpbZIP12,CpbZIP34,CpbZIP56,	8.57e-12
Biological process	positive regulation of transcription, DNA-templated	GO:0045893	11	8.5e-12	9.83727	18014	CpbZIP29,CpbZIP27,CpbZIP21,CpbZIP47,CpbZIP8,CpbZIP17,CpbZIP15,CpbZIP16,CpbZIP54,CpbZIP30,CpbZIP52,CpbZIP13,CpbZIP14,CpbZIP36,CpbZIP12,	6.8e-11
Biological process	nitrogen compound metabolic process	GO:0006807	3	1.85e-11	1.91956	18014	CpbZIP28,CpbZIP29,CpbZIP26,CpbZIP27,CpbZIP49,CpbZIP42,CpbZIP21,CpbZIP43,CpbZIP40,CpbZIP41,CpbZIP25,CpbZIP47,CpbZIP22,CpbZIP44,CpbZIP23,CpbZIP45,CpbZIP8,CpbZIP7,CpbZIP6,CpbZIP5,CpbZIP4,CpbZIP17,CpbZIP39,CpbZIP18,CpbZIP2,CpbZIP15,CpbZIP37,CpbZIP16,CpbZIP38,CpbZIP19,CpbZIP54,CpbZIP30,CpbZIP52,CpbZIP13,CpbZIP14,CpbZIP36,CpbZIP58,CpbZIP11,CpbZIP12,CpbZIP34,CpbZIP56,	1.44e-10
Biological process	positive regulation of RNA biosynthetic process	GO:1902680	9	1.93e-11	9.28365	18014	CpbZIP29,CpbZIP27,CpbZIP21,CpbZIP47,CpbZIP8,CpbZIP17,CpbZIP15,CpbZIP16,CpbZIP54,CpbZIP30,CpbZIP52,CpbZIP13,CpbZIP14,CpbZIP36,CpbZIP12,	1.48e-10
Biological process	positive regulation of nucleic acid-templated transcription	GO:1903508	10	1.93e-11	9.28365	18014	CpbZIP29,CpbZIP27,CpbZIP21,CpbZIP47,CpbZIP8,CpbZIP17,CpbZIP15,CpbZIP16,CpbZIP54,CpbZIP30,CpbZIP52,CpbZIP13,CpbZIP14,CpbZIP36,CpbZIP12,	1.48e-10
Biological process	positive regulation of RNA metabolic process	GO:0051254	8	7.5e-11	8.43194	18014	CpbZIP29,CpbZIP27,CpbZIP21,CpbZIP47,CpbZIP8,CpbZIP17,CpbZIP15,CpbZIP16,CpbZIP54,CpbZIP30,CpbZIP52,CpbZIP13,CpbZIP14,CpbZIP36,CpbZIP12,	5.48e-10
Biological process	positive regulation of gene expression	GO:0010628	7	1.02e-10	8.24817	18014	CpbZIP29,CpbZIP27,CpbZIP21,CpbZIP47,CpbZIP8,CpbZIP17,CpbZIP15,CpbZIP16,CpbZIP54,CpbZIP30,CpbZIP52,CpbZIP13,CpbZIP14,CpbZIP36,CpbZIP12,	7.3e-10
Biological process	positive regulation of macromolecule biosynthetic process	GO:0010557	7	1.2e-10	8.15408	18014	CpbZIP29,CpbZIP27,CpbZIP21,CpbZIP47,CpbZIP8,CpbZIP17,CpbZIP15,CpbZIP16,CpbZIP54,CpbZIP30,CpbZIP52,CpbZIP13,CpbZIP14,CpbZIP36,CpbZIP12,	8.39e-10
Biological process	positive regulation of cellular biosynthetic process	GO:0031328	7	1.64e-10	7.97221	18014	CpbZIP29,CpbZIP27,CpbZIP21,CpbZIP47,CpbZIP8,CpbZIP17,CpbZIP15,CpbZIP16,CpbZIP54,CpbZIP30,CpbZIP52,CpbZIP13,CpbZIP14,CpbZIP36,CpbZIP12,	1.06e-09
Biological process	positive regulation of nucleobase-containing compound metabolic process	GO:0045935	7	1.82e-10	7.91337	18014	CpbZIP29,CpbZIP27,CpbZIP21,CpbZIP47,CpbZIP8,CpbZIP17,CpbZIP15,CpbZIP16,CpbZIP54,CpbZIP30,CpbZIP52,CpbZIP13,CpbZIP14,CpbZIP36,CpbZIP12,	1.16e-09
Biological process	positive regulation of biosynthetic process	GO:0009891	6	2.47e-10	7.74196	18014	CpbZIP29,CpbZIP27,CpbZIP21,CpbZIP47,CpbZIP8,CpbZIP17,CpbZIP15,CpbZIP16,CpbZIP54,CpbZIP30,CpbZIP52,CpbZIP13,CpbZIP14,CpbZIP36,CpbZIP12,	1.54e-09
Biological process	positive regulation of cellular process	GO:0048522	5	1.36e-09	4.84206	18014	CpbZIP29,CpbZIP27,CpbZIP21,CpbZIP40,CpbZIP41,CpbZIP47,CpbZIP8,CpbZIP17,CpbZIP39,CpbZIP15,CpbZIP16,CpbZIP19,CpbZIP54,CpbZIP30,CpbZIP52,CpbZIP13,CpbZIP14,CpbZIP36,CpbZIP12,	8.29e-09
Biological process	primary metabolic process	GO:0044238	3	1.77e-09	1.71244	18014	CpbZIP28,CpbZIP29,CpbZIP26,CpbZIP27,CpbZIP49,CpbZIP42,CpbZIP21,CpbZIP43,CpbZIP40,CpbZIP41,CpbZIP25,CpbZIP47,CpbZIP22,CpbZIP44,CpbZIP23,CpbZIP45,CpbZIP8,CpbZIP7,CpbZIP6,CpbZIP5,CpbZIP4,CpbZIP17,CpbZIP39,CpbZIP18,CpbZIP2,CpbZIP15,CpbZIP37,CpbZIP16,CpbZIP38,CpbZIP19,CpbZIP54,CpbZIP30,CpbZIP52,CpbZIP13,CpbZIP14,CpbZIP36,CpbZIP58,CpbZIP11,CpbZIP12,CpbZIP34,CpbZIP56,	1.06e-08
Biological process	response to organic substance	GO:0010033	4	1.88e-09	3.33934	18014	CpbZIP29,CpbZIP26,CpbZIP42,CpbZIP21,CpbZIP43,CpbZIP40,CpbZIP41,CpbZIP25,CpbZIP47,CpbZIP44,CpbZIP8,CpbZIP7,CpbZIP5,CpbZIP4,CpbZIP39,CpbZIP18,CpbZIP15,CpbZIP16,CpbZIP19,CpbZIP54,CpbZIP52,CpbZIP13,CpbZIP14,CpbZIP11,CpbZIP12,	1.11e-08
Biological process	positive regulation of nitrogen compound metabolic process	GO:0051173	6	7.45e-09	6.04091	18014	CpbZIP29,CpbZIP27,CpbZIP21,CpbZIP47,CpbZIP8,CpbZIP17,CpbZIP15,CpbZIP16,CpbZIP54,CpbZIP30,CpbZIP52,CpbZIP13,CpbZIP14,CpbZIP36,CpbZIP12,	4.31e-08
Biological process	positive regulation of macromolecule metabolic process	GO:0010604	6	1.65e-08	5.69343	18014	CpbZIP29,CpbZIP27,CpbZIP21,CpbZIP47,CpbZIP8,CpbZIP17,CpbZIP15,CpbZIP16,CpbZIP54,CpbZIP30,CpbZIP52,CpbZIP13,CpbZIP14,CpbZIP36,CpbZIP12,	9.42e-08
Biological process	response to chemical	GO:0042221	3	1.99e-08	2.53273	18014	CpbZIP29,CpbZIP26,CpbZIP42,CpbZIP21,CpbZIP43,CpbZIP40,CpbZIP41,CpbZIP25,CpbZIP47,CpbZIP44,CpbZIP23,CpbZIP8,CpbZIP7,CpbZIP5,CpbZIP4,CpbZIP39,CpbZIP18,CpbZIP15,CpbZIP16,CpbZIP38,CpbZIP19,CpbZIP54,CpbZIP52,CpbZIP13,CpbZIP14,CpbZIP36,CpbZIP11,CpbZIP12,CpbZIP56,	1.09e-07
Biological process	positive regulation of cellular metabolic process	GO:0031325	6	1.97e-08	5.61884	18014	CpbZIP29,CpbZIP27,CpbZIP21,CpbZIP47,CpbZIP8,CpbZIP17,CpbZIP15,CpbZIP16,CpbZIP54,CpbZIP30,CpbZIP52,CpbZIP13,CpbZIP14,CpbZIP36,CpbZIP12,	1.11e-07
Biological process	organic substance metabolic process	GO:0071704	3	4.04e-08	1.58282	18014	CpbZIP28,CpbZIP29,CpbZIP26,CpbZIP27,CpbZIP49,CpbZIP42,CpbZIP21,CpbZIP43,CpbZIP40,CpbZIP41,CpbZIP25,CpbZIP47,CpbZIP22,CpbZIP44,CpbZIP23,CpbZIP45,CpbZIP8,CpbZIP7,CpbZIP6,CpbZIP5,CpbZIP4,CpbZIP17,CpbZIP39,CpbZIP18,CpbZIP2,CpbZIP15,CpbZIP37,CpbZIP16,CpbZIP38,CpbZIP19,CpbZIP54,CpbZIP30,CpbZIP52,CpbZIP13,CpbZIP14,CpbZIP36,CpbZIP58,CpbZIP11,CpbZIP12,CpbZIP34,CpbZIP56,	2.19e-07
Biological process	positive regulation of biological process	GO:0048518	4	4.59e-08	3.916	18014	CpbZIP29,CpbZIP27,CpbZIP21,CpbZIP40,CpbZIP41,CpbZIP47,CpbZIP8,CpbZIP17,CpbZIP39,CpbZIP15,CpbZIP16,CpbZIP19,CpbZIP54,CpbZIP30,CpbZIP52,CpbZIP13,CpbZIP14,CpbZIP36,CpbZIP12,	2.45e-07
Biological process	positive regulation of metabolic process	GO:0009893	5	5.71e-08	5.18836	18014	CpbZIP29,CpbZIP27,CpbZIP21,CpbZIP47,CpbZIP8,CpbZIP17,CpbZIP15,CpbZIP16,CpbZIP54,CpbZIP30,CpbZIP52,CpbZIP13,CpbZIP14,CpbZIP36,CpbZIP12,	3e-07
Biological process	response to oxygen-containing compound	GO:1901700	4	9.67e-08	3.34212	18014	CpbZIP26,CpbZIP21,CpbZIP43,CpbZIP40,CpbZIP41,CpbZIP25,CpbZIP47,CpbZIP44,CpbZIP8,CpbZIP7,CpbZIP5,CpbZIP4,CpbZIP39,CpbZIP15,CpbZIP19,CpbZIP54,CpbZIP52,CpbZIP13,CpbZIP14,CpbZIP11,CpbZIP12,	5e-07
Biological process	cellular metabolic process	GO:0044237	3	2.19e-07	1.51648	18014	CpbZIP28,CpbZIP29,CpbZIP26,CpbZIP27,CpbZIP49,CpbZIP42,CpbZIP21,CpbZIP43,CpbZIP40,CpbZIP41,CpbZIP25,CpbZIP47,CpbZIP22,CpbZIP44,CpbZIP23,CpbZIP45,CpbZIP8,CpbZIP7,CpbZIP6,CpbZIP5,CpbZIP4,CpbZIP17,CpbZIP39,CpbZIP18,CpbZIP2,CpbZIP15,CpbZIP37,CpbZIP16,CpbZIP38,CpbZIP19,CpbZIP54,CpbZIP30,CpbZIP52,CpbZIP13,CpbZIP14,CpbZIP36,CpbZIP58,CpbZIP11,CpbZIP12,CpbZIP34,CpbZIP56,	1.11e-06
Biological process	cellular response to acid chemical	GO:0071229	5	8.63e-07	7.16035	18014	CpbZIP26,CpbZIP40,CpbZIP41,CpbZIP25,CpbZIP47,CpbZIP39,CpbZIP19,CpbZIP52,CpbZIP13,CpbZIP12,	4.33e-06
Biological process	response to abscisic acid	GO:0009737	6	4.94e-06	5.21321	18014	CpbZIP26,CpbZIP43,CpbZIP40,CpbZIP41,CpbZIP44,CpbZIP5,CpbZIP4,CpbZIP39,CpbZIP19,CpbZIP13,CpbZIP12,	2.44e-05
Biological process	response to carbohydrate	GO:0009743	5	7.16e-06	9.59212	18014	CpbZIP21,CpbZIP8,CpbZIP7,CpbZIP15,CpbZIP54,CpbZIP13,CpbZIP12,	3.49e-05
Biological process	cellular response to organic substance	GO:0071310	5	7.62e-06	3.79802	18014	CpbZIP29,CpbZIP26,CpbZIP40,CpbZIP41,CpbZIP25,CpbZIP47,CpbZIP7,CpbZIP39,CpbZIP16,CpbZIP19,CpbZIP52,CpbZIP13,CpbZIP11,CpbZIP12,	3.6e-05
Biological process	response to alcohol	GO:0097305	5	7.61e-06	4.982	18014	CpbZIP26,CpbZIP43,CpbZIP40,CpbZIP41,CpbZIP44,CpbZIP5,CpbZIP4,CpbZIP39,CpbZIP19,CpbZIP13,CpbZIP12,	3.65e-05
Biological process	metabolic process	GO:0008152	2	1.12e-05	1.37137	18014	CpbZIP28,CpbZIP29,CpbZIP26,CpbZIP27,CpbZIP49,CpbZIP42,CpbZIP21,CpbZIP43,CpbZIP40,CpbZIP41,CpbZIP25,CpbZIP47,CpbZIP22,CpbZIP44,CpbZIP23,CpbZIP45,CpbZIP8,CpbZIP7,CpbZIP6,CpbZIP5,CpbZIP4,CpbZIP17,CpbZIP39,CpbZIP18,CpbZIP2,CpbZIP15,CpbZIP37,CpbZIP16,CpbZIP38,CpbZIP19,CpbZIP54,CpbZIP30,CpbZIP52,CpbZIP13,CpbZIP14,CpbZIP36,CpbZIP58,CpbZIP11,CpbZIP12,CpbZIP34,CpbZIP56,	5.21e-05
Biological process	cellular response to alcohol	GO:0097306	6	2.64e-05	7.83899	18014	CpbZIP26,CpbZIP40,CpbZIP41,CpbZIP39,CpbZIP19,CpbZIP13,CpbZIP12,	0.000112
Biological process	response to stimulus	GO:0050896	2	2.64e-05	1.71927	18014	CpbZIP29,CpbZIP26,CpbZIP48,CpbZIP42,CpbZIP21,CpbZIP43,CpbZIP40,CpbZIP41,CpbZIP25,CpbZIP47,CpbZIP44,CpbZIP23,CpbZIP8,CpbZIP7,CpbZIP5,CpbZIP4,CpbZIP17,CpbZIP39,CpbZIP18,CpbZIP15,CpbZIP16,CpbZIP38,CpbZIP19,CpbZIP54,CpbZIP30,CpbZIP52,CpbZIP13,CpbZIP14,CpbZIP36,CpbZIP11,CpbZIP12,CpbZIP56,	0.000114
Biological process	cellular response to abscisic acid stimulus	GO:0071215	7	2.6e-05	7.85951	18014	CpbZIP26,CpbZIP40,CpbZIP41,CpbZIP39,CpbZIP19,CpbZIP13,CpbZIP12,	0.000118
Biological process	response to acid chemical	GO:0001101	4	4.02e-05	3.28124	18014	CpbZIP26,CpbZIP43,CpbZIP40,CpbZIP41,CpbZIP25,CpbZIP47,CpbZIP44,CpbZIP5,CpbZIP4,CpbZIP39,CpbZIP19,CpbZIP52,CpbZIP13,CpbZIP12,	0.000167
Biological process	cellular response to oxygen-containing compound	GO:1901701	5	4.31e-05	4.13856	18014	CpbZIP26,CpbZIP40,CpbZIP41,CpbZIP25,CpbZIP47,CpbZIP7,CpbZIP39,CpbZIP19,CpbZIP52,CpbZIP13,CpbZIP12,	0.00017
Biological process	cellular response to stimulus	GO:0051716	3	8.65e-05	2.1455	18014	CpbZIP29,CpbZIP26,CpbZIP42,CpbZIP21,CpbZIP40,CpbZIP41,CpbZIP25,CpbZIP47,CpbZIP8,CpbZIP7,CpbZIP39,CpbZIP18,CpbZIP15,CpbZIP16,CpbZIP38,CpbZIP19,CpbZIP54,CpbZIP52,CpbZIP13,CpbZIP36,CpbZIP11,CpbZIP12,	0.000323
Biological process	cellular response to chemical stimulus	GO:0070887	4	0.000114	2.67543	18014	CpbZIP29,CpbZIP26,CpbZIP40,CpbZIP41,CpbZIP25,CpbZIP47,CpbZIP7,CpbZIP39,CpbZIP16,CpbZIP38,CpbZIP19,CpbZIP52,CpbZIP13,CpbZIP36,CpbZIP11,CpbZIP12,	0.000411
Biological process	signal transduction	GO:0007165	5	0.000192	2.69187	18014	CpbZIP29,CpbZIP26,CpbZIP42,CpbZIP40,CpbZIP41,CpbZIP25,CpbZIP47,CpbZIP39,CpbZIP18,CpbZIP16,CpbZIP38,CpbZIP19,CpbZIP52,CpbZIP36,CpbZIP11,	0.000652
Biological process	response to osmotic stress	GO:0006970	4	0.000224	4.18671	18014	CpbZIP29,CpbZIP48,CpbZIP40,CpbZIP41,CpbZIP39,CpbZIP16,CpbZIP38,CpbZIP19,CpbZIP36,	0.000754
Biological process	signaling	GO:0023052	2	0.000257	2.62274	18014	CpbZIP29,CpbZIP26,CpbZIP42,CpbZIP40,CpbZIP41,CpbZIP25,CpbZIP47,CpbZIP39,CpbZIP18,CpbZIP16,CpbZIP38,CpbZIP19,CpbZIP52,CpbZIP36,CpbZIP11,	0.000856
Biological process	cellular response to hormone stimulus	GO:0032870	6	0.000366	3.54467	18014	CpbZIP26,CpbZIP40,CpbZIP41,CpbZIP25,CpbZIP47,CpbZIP39,CpbZIP19,CpbZIP52,CpbZIP13,CpbZIP12,	0.00117048
Biological process	response to lipid	GO:0033993	5	0.000558	3.0978	18014	CpbZIP26,CpbZIP43,CpbZIP40,CpbZIP41,CpbZIP44,CpbZIP5,CpbZIP4,CpbZIP39,CpbZIP19,CpbZIP13,CpbZIP12,	0.00172013
Biological process	cellular response to endogenous stimulus	GO:0071495	4	0.000661	3.28915	18014	CpbZIP26,CpbZIP40,CpbZIP41,CpbZIP25,CpbZIP47,CpbZIP39,CpbZIP19,CpbZIP52,CpbZIP13,CpbZIP12,	0.0020198
Biological process	negative regulation of cellular macromolecule biosynthetic process	GO:2000113	8	0.000691	5.52238	18014	CpbZIP21,CpbZIP47,CpbZIP8,CpbZIP15,CpbZIP54,CpbZIP52,	0.00209118
Biological process	abscisic acid-activated signaling pathway	GO:0009738	7	0.000963	6.51831	18014	CpbZIP26,CpbZIP40,CpbZIP41,CpbZIP39,CpbZIP19,	0.00281419
Biological process	negative regulation of macromolecule biosynthetic process	GO:0010558	7	0.00102762	5.11616	18014	CpbZIP21,CpbZIP47,CpbZIP8,CpbZIP15,CpbZIP54,CpbZIP52,	0.00295111
Biological process	cell communication	GO:0007154	3	0.00102725	2.30925	18014	CpbZIP29,CpbZIP26,CpbZIP42,CpbZIP40,CpbZIP41,CpbZIP25,CpbZIP47,CpbZIP39,CpbZIP18,CpbZIP16,CpbZIP38,CpbZIP19,CpbZIP52,CpbZIP36,CpbZIP11,	0.00297549
Biological process	negative regulation of cellular biosynthetic process	GO:0031327	7	0.00125595	4.92051	18014	CpbZIP21,CpbZIP47,CpbZIP8,CpbZIP15,CpbZIP54,CpbZIP52,	0.00340323
Biological process	response to hormone	GO:0009725	5	0.00133876	2.35477	18014	CpbZIP26,CpbZIP43,CpbZIP40,CpbZIP41,CpbZIP25,CpbZIP47,CpbZIP44,CpbZIP5,CpbZIP4,CpbZIP39,CpbZIP19,CpbZIP52,CpbZIP13,CpbZIP12,	0.00357002
Biological process	negative regulation of biosynthetic process	GO:0009890	6	0.00133153	4.8647	18014	CpbZIP21,CpbZIP47,CpbZIP8,CpbZIP15,CpbZIP54,CpbZIP52,	0.00357916
Biological process	cellular response to lipid	GO:0071396	6	0.00161768	3.99247	18014	CpbZIP26,CpbZIP40,CpbZIP41,CpbZIP39,CpbZIP19,CpbZIP13,CpbZIP12,	0.00427984
Biological process	response to endogenous stimulus	GO:0009719	3	0.00186695	2.27622	18014	CpbZIP26,CpbZIP43,CpbZIP40,CpbZIP41,CpbZIP25,CpbZIP47,CpbZIP44,CpbZIP5,CpbZIP4,CpbZIP39,CpbZIP19,CpbZIP52,CpbZIP13,CpbZIP12,	0.00482534
Biological process	response to bacterium	GO:0009617	6	0.00214227	3.80042	18014	CpbZIP42,CpbZIP25,CpbZIP47,CpbZIP17,CpbZIP18,CpbZIP30,CpbZIP52,	0.00537166
Biological process	response to stress	GO:0006950	3	0.00216949	1.87683	18014	CpbZIP29,CpbZIP48,CpbZIP21,CpbZIP40,CpbZIP41,CpbZIP25,CpbZIP47,CpbZIP8,CpbZIP17,CpbZIP39,CpbZIP15,CpbZIP16,CpbZIP38,CpbZIP19,CpbZIP54,CpbZIP30,CpbZIP52,CpbZIP36,CpbZIP11,	0.00539962
Biological process	response to salt stress	GO:0009651	5	0.00222014	3.77652	18014	CpbZIP29,CpbZIP48,CpbZIP40,CpbZIP41,CpbZIP39,CpbZIP16,CpbZIP19,	0.00548505
Biological process	negative regulation of nitrogen compound metabolic process	GO:0051172	6	0.00412058	3.88149	18014	CpbZIP21,CpbZIP47,CpbZIP8,CpbZIP15,CpbZIP54,CpbZIP52,	0.00916897
Cellular component	nucleus	GO:0005634	6	0	3.84165	19694	CpbZIP28,CpbZIP29,CpbZIP26,CpbZIP48,CpbZIP27,CpbZIP49,CpbZIP42,CpbZIP21,CpbZIP43,CpbZIP40,CpbZIP41,CpbZIP24,CpbZIP25,CpbZIP47,CpbZIP44,CpbZIP23,CpbZIP45,CpbZIP8,CpbZIP7,CpbZIP6,CpbZIP5,CpbZIP4,CpbZIP17,CpbZIP3,CpbZIP39,CpbZIP18,CpbZIP2,CpbZIP15,CpbZIP37,CpbZIP16,CpbZIP38,CpbZIP19,CpbZIP31,CpbZIP54,CpbZIP30,CpbZIP52,CpbZIP13,CpbZIP57,CpbZIP14,CpbZIP36,CpbZIP58,CpbZIP11,CpbZIP12,CpbZIP34,CpbZIP56,	0
Cellular component	intracellular membrane-bounded organelle	GO:0043231	5	1.06e-06	1.34807	19694	CpbZIP28,CpbZIP29,CpbZIP26,CpbZIP48,CpbZIP27,CpbZIP49,CpbZIP42,CpbZIP21,CpbZIP43,CpbZIP40,CpbZIP41,CpbZIP24,CpbZIP25,CpbZIP47,CpbZIP22,CpbZIP44,CpbZIP23,CpbZIP45,CpbZIP8,CpbZIP7,CpbZIP6,CpbZIP5,CpbZIP4,CpbZIP17,CpbZIP3,CpbZIP39,CpbZIP18,CpbZIP2,CpbZIP15,CpbZIP37,CpbZIP16,CpbZIP38,CpbZIP19,CpbZIP31,CpbZIP54,CpbZIP30,CpbZIP52,CpbZIP13,CpbZIP57,CpbZIP14,CpbZIP36,CpbZIP58,CpbZIP11,CpbZIP12,CpbZIP34,C…	1.96e-05
Cellular component	membrane-bounded organelle	GO:0043227	4	1.32e-06	1.34174	19694	CpbZIP28,CpbZIP29,CpbZIP26,CpbZIP48,CpbZIP27,CpbZIP49,CpbZIP42,CpbZIP21,CpbZIP43,CpbZIP40,CpbZIP41,CpbZIP24,CpbZIP25,CpbZIP47,CpbZIP22,CpbZIP44,CpbZIP23,CpbZIP45,CpbZIP8,CpbZIP7,CpbZIP6,CpbZIP5,CpbZIP4,CpbZIP17,CpbZIP3,CpbZIP39,CpbZIP18,CpbZIP2,CpbZIP15,CpbZIP37,CpbZIP16,CpbZIP38,CpbZIP19,CpbZIP31,CpbZIP54,CpbZIP30,CpbZIP52,CpbZIP13,CpbZIP57,CpbZIP14,CpbZIP36,CpbZIP58,CpbZIP11,CpbZIP12,CpbZIP34,C…	1.62e-05
Cellular component	intracellular organelle	GO:0043229	4	3.52e-06	1.31337	19694	CpbZIP28,CpbZIP29,CpbZIP26,CpbZIP48,CpbZIP27,CpbZIP49,CpbZIP42,CpbZIP21,CpbZIP43,CpbZIP40,CpbZIP41,CpbZIP24,CpbZIP25,CpbZIP47,CpbZIP22,CpbZIP44,CpbZIP23,CpbZIP45,CpbZIP8,CpbZIP7,CpbZIP6,CpbZIP5,CpbZIP4,CpbZIP17,CpbZIP3,CpbZIP39,CpbZIP18,CpbZIP2,CpbZIP15,CpbZIP37,CpbZIP16,CpbZIP38,CpbZIP19,CpbZIP31,CpbZIP54,CpbZIP30,CpbZIP52,CpbZIP13,CpbZIP57,CpbZIP14,CpbZIP36,CpbZIP58,CpbZIP11,CpbZIP12,CpbZIP34,C…	3.26e-05
Cellular component	organelle	GO:0043226	3	4.3e-06	1.3077	19694	CpbZIP28,CpbZIP29,CpbZIP26,CpbZIP48,CpbZIP27,CpbZIP49,CpbZIP42,CpbZIP21,CpbZIP43,CpbZIP40,CpbZIP41,CpbZIP24,CpbZIP25,CpbZIP47,CpbZIP22,CpbZIP44,CpbZIP23,CpbZIP45,CpbZIP8,CpbZIP7,CpbZIP6,CpbZIP5,CpbZIP4,CpbZIP17,CpbZIP3,CpbZIP39,CpbZIP18,CpbZIP2,CpbZIP15,CpbZIP37,CpbZIP16,CpbZIP38,CpbZIP19,CpbZIP31,CpbZIP54,CpbZIP30,CpbZIP52,CpbZIP13,CpbZIP57,CpbZIP14,CpbZIP36,CpbZIP58,CpbZIP11,CpbZIP12,CpbZIP34,C…	3.18e-05
Cellular component	obsolete intracellular part	GO:0044424	0	0.000539	1.17752	19694	CpbZIP28,CpbZIP29,CpbZIP26,CpbZIP48,CpbZIP27,CpbZIP49,CpbZIP42,CpbZIP21,CpbZIP43,CpbZIP40,CpbZIP41,CpbZIP24,CpbZIP25,CpbZIP47,CpbZIP22,CpbZIP44,CpbZIP23,CpbZIP45,CpbZIP8,CpbZIP7,CpbZIP6,CpbZIP5,CpbZIP4,CpbZIP17,CpbZIP3,CpbZIP39,CpbZIP18,CpbZIP2,CpbZIP15,CpbZIP37,CpbZIP16,CpbZIP38,CpbZIP19,CpbZIP31,CpbZIP54,CpbZIP30,CpbZIP52,CpbZIP13,CpbZIP57,CpbZIP14,CpbZIP36,CpbZIP58,CpbZIP11,CpbZIP12,CpbZIP34,C…	0.00284791
Cellular component	intracellular anatomical structure	GO:0005622	3	0.00061	1.17436	19694	CpbZIP28,CpbZIP29,CpbZIP26,CpbZIP48,CpbZIP27,CpbZIP49,CpbZIP42,CpbZIP21,CpbZIP43,CpbZIP40,CpbZIP41,CpbZIP24,CpbZIP25,CpbZIP47,CpbZIP22,CpbZIP44,CpbZIP23,CpbZIP45,CpbZIP8,CpbZIP7,CpbZIP6,CpbZIP5,CpbZIP4,CpbZIP17,CpbZIP3,CpbZIP39,CpbZIP18,CpbZIP2,CpbZIP15,CpbZIP37,CpbZIP16,CpbZIP38,CpbZIP19,CpbZIP31,CpbZIP54,CpbZIP30,CpbZIP52,CpbZIP13,CpbZIP57,CpbZIP14,CpbZIP36,CpbZIP58,CpbZIP11,CpbZIP12,CpbZIP34,C…	0.00282024
Molecular function	transcription regulator activity	GO:0140110	2	0	7.40255	15619	CpbZIP28,CpbZIP29,CpbZIP26,CpbZIP27,CpbZIP49,CpbZIP42,CpbZIP21,CpbZIP43,CpbZIP40,CpbZIP41,CpbZIP25,CpbZIP47,CpbZIP44,CpbZIP23,CpbZIP45,CpbZIP8,CpbZIP7,CpbZIP6,CpbZIP5,CpbZIP4,CpbZIP39,CpbZIP18,CpbZIP2,CpbZIP15,CpbZIP37,CpbZIP16,CpbZIP38,CpbZIP19,CpbZIP54,CpbZIP52,CpbZIP13,CpbZIP14,CpbZIP36,CpbZIP58,CpbZIP11,CpbZIP12,CpbZIP34,CpbZIP56,	0
Molecular function	DNA binding	GO:0003677	5	0	7.23102	15619	CpbZIP26,CpbZIP27,CpbZIP42,CpbZIP21,CpbZIP43,CpbZIP40,CpbZIP41,CpbZIP25,CpbZIP47,CpbZIP44,CpbZIP23,CpbZIP8,CpbZIP5,CpbZIP4,CpbZIP17,CpbZIP39,CpbZIP2,CpbZIP15,CpbZIP37,CpbZIP38,CpbZIP19,CpbZIP54,CpbZIP30,CpbZIP52,CpbZIP13,CpbZIP36,CpbZIP12,CpbZIP56,	0
Molecular function	sequence-specific DNA binding	GO:0043565	6	0	8.78736	15619	CpbZIP26,CpbZIP27,CpbZIP42,CpbZIP21,CpbZIP43,CpbZIP40,CpbZIP41,CpbZIP25,CpbZIP47,CpbZIP44,CpbZIP23,CpbZIP8,CpbZIP5,CpbZIP4,CpbZIP39,CpbZIP2,CpbZIP15,CpbZIP38,CpbZIP19,CpbZIP54,CpbZIP52,CpbZIP13,CpbZIP36,CpbZIP12,CpbZIP56,	0
Molecular function	DNA-binding transcription factor activity	GO:0003700	3	0	7.82474	15619	CpbZIP28,CpbZIP29,CpbZIP26,CpbZIP27,CpbZIP49,CpbZIP42,CpbZIP21,CpbZIP43,CpbZIP40,CpbZIP41,CpbZIP25,CpbZIP47,CpbZIP44,CpbZIP23,CpbZIP45,CpbZIP8,CpbZIP7,CpbZIP6,CpbZIP5,CpbZIP4,CpbZIP39,CpbZIP18,CpbZIP2,CpbZIP15,CpbZIP37,CpbZIP16,CpbZIP38,CpbZIP19,CpbZIP54,CpbZIP52,CpbZIP13,CpbZIP14,CpbZIP36,CpbZIP58,CpbZIP11,CpbZIP12,CpbZIP34,CpbZIP56,	0
Molecular function	nucleic acid binding	GO:0003676	4	2.75e-11	3.45248	15619	CpbZIP26,CpbZIP27,CpbZIP42,CpbZIP21,CpbZIP43,CpbZIP40,CpbZIP41,CpbZIP25,CpbZIP47,CpbZIP44,CpbZIP23,CpbZIP8,CpbZIP5,CpbZIP4,CpbZIP17,CpbZIP39,CpbZIP2,CpbZIP15,CpbZIP37,CpbZIP38,CpbZIP19,CpbZIP54,CpbZIP30,CpbZIP52,CpbZIP13,CpbZIP36,CpbZIP12,CpbZIP56,	1.87e-10
Molecular function	heterocyclic compound binding	GO:1901363	3	2.83e-09	2.85748	15619	CpbZIP26,CpbZIP27,CpbZIP42,CpbZIP21,CpbZIP43,CpbZIP40,CpbZIP41,CpbZIP25,CpbZIP47,CpbZIP44,CpbZIP23,CpbZIP8,CpbZIP5,CpbZIP4,CpbZIP17,CpbZIP39,CpbZIP2,CpbZIP15,CpbZIP37,CpbZIP38,CpbZIP19,CpbZIP54,CpbZIP30,CpbZIP52,CpbZIP13,CpbZIP36,CpbZIP12,CpbZIP56,	1.38e-08
Molecular function	organic cyclic compound binding	GO:0097159	3	3.47e-09	2.83338	15619	CpbZIP26,CpbZIP27,CpbZIP42,CpbZIP21,CpbZIP43,CpbZIP40,CpbZIP41,CpbZIP25,CpbZIP47,CpbZIP44,CpbZIP23,CpbZIP8,CpbZIP5,CpbZIP4,CpbZIP17,CpbZIP39,CpbZIP2,CpbZIP15,CpbZIP37,CpbZIP38,CpbZIP19,CpbZIP54,CpbZIP30,CpbZIP52,CpbZIP13,CpbZIP36,CpbZIP12,CpbZIP56,	1.48e-08
Molecular function	binding	GO:0005488	2	5.57e-06	1.77908	15619	CpbZIP26,CpbZIP48,CpbZIP27,CpbZIP42,CpbZIP21,CpbZIP43,CpbZIP40,CpbZIP41,CpbZIP25,CpbZIP47,CpbZIP44,CpbZIP23,CpbZIP8,CpbZIP7,CpbZIP6,CpbZIP5,CpbZIP4,CpbZIP17,CpbZIP39,CpbZIP18,CpbZIP2,CpbZIP15,CpbZIP37,CpbZIP38,CpbZIP19,CpbZIP54,CpbZIP30,CpbZIP52,CpbZIP13,CpbZIP14,CpbZIP36,CpbZIP12,CpbZIP56,	2.1e-05
Molecular function	protein dimerization activity	GO:0046983	4	1.26e-05	5.29745	15619	CpbZIP48,CpbZIP42,CpbZIP21,CpbZIP8,CpbZIP7,CpbZIP18,CpbZIP15,CpbZIP54,CpbZIP13,CpbZIP12,	4.27e-05
Molecular function	protein binding	GO:0005515	3	0.000191	2.3479	15619	CpbZIP48,CpbZIP27,CpbZIP42,CpbZIP21,CpbZIP25,CpbZIP47,CpbZIP8,CpbZIP7,CpbZIP6,CpbZIP18,CpbZIP15,CpbZIP38,CpbZIP54,CpbZIP52,CpbZIP13,CpbZIP14,CpbZIP36,CpbZIP12,	0.000541
Molecular function	transcription cis-regulatory region binding	GO:0000976	8	0.00021	4.79846	15619	CpbZIP40,CpbZIP41,CpbZIP5,CpbZIP4,CpbZIP39,CpbZIP2,CpbZIP19,CpbZIP36,	0.00055
Molecular function	transcription regulatory region nucleic acid binding	GO:0001067	5	0.00021	4.79846	15619	CpbZIP40,CpbZIP41,CpbZIP5,CpbZIP4,CpbZIP39,CpbZIP2,CpbZIP19,CpbZIP36,	0.00055
Molecular function	sequence-specific double-stranded DNA binding	GO:1990837	7	0.000325	4.50083	15619	CpbZIP40,CpbZIP41,CpbZIP5,CpbZIP4,CpbZIP39,CpbZIP2,CpbZIP19,CpbZIP36,	0.000736
Molecular function	identical protein binding	GO:0042802	4	0.000762	3.54172	15619	CpbZIP48,CpbZIP27,CpbZIP42,CpbZIP47,CpbZIP7,CpbZIP18,CpbZIP52,CpbZIP13,CpbZIP12,	0.00152445
Molecular function	double-stranded DNA binding	GO:0003690	6	0.000841	3.89914	15619	CpbZIP40,CpbZIP41,CpbZIP5,CpbZIP4,CpbZIP39,CpbZIP2,CpbZIP19,CpbZIP36,	0.00158913

## Sheet: Table S7
Table S7. Potential genes involved in drought stress responses according to 342 significantly correlated gene pairs
Gene Name	Arabidopsis homolog	Gene symbol	Description
GWHPBEHY047968	AT2G46680	HB-7	response to water deprivation
GWHPBEHY045174	AT1G04400	CRY2	response to water deprivation
GWHPBEHY037439	AT5G49630	AAP6	response to water deprivation
GWHPBEHY019220	AT1G60200	RBM25	response to water deprivation
GWHPBEHY013669	AT5G59320	LTP3	response to water deprivation
GWHPBEHY000908	AT1G76650	CML38	response to water deprivation

## Sheet: Table S8
Table S8. qRT-PCR primers for CpbZIP genes.
Gene	Primer name (forward)	Sequence (5'-3')	Primer name (reverse)	Sequence (5'-3')
CpbZIP4	qPCpbZIP4-F	GTCCCACAGTCCTGTTCAGTATTGC	qPCpbZIP4-R	AGTCTCAGCCTGCTTCCTCATCC
CpbZIP5	qPCpbZIP5-F	GTCCCACAGTCCTGTTCAGTATTGC	qPCpbZIP5-R	AGTCTCAGCCTGCTTCCTCATCC
CpbZIP7	qPCpbZIP7-F	GACTGAAGCCCTTGTTGGTTCTCC	qPCpbZIP7-R	ATCCCTGCCTTCTGGTTTGTTAGC
CpbZIP19	qPCpbZIP19-F	GGAGACTCAAGCCGTGACATCTTC	qPCpbZIP19-R	TCTGACTGAGTGTTCGTGGCAATG
CpbZIP21	qPCpbZIP21-F	AGGGTCAACTTTGATCCACAACTCC	qPCpbZIP21-R	GTTCGTCCAAATGCTGCTGTTTCC
CpbZIP22	qPCpbZIP22-F	AACAACAGGCACAACTCCGAGATG	qPCpbZIP22-R	AGAAGCACCACACATCATCACTGAG
CpbZIP28	qPCpbZIP28-F	ACGACGAGCAGCTCATGTCAATG	qPCpbZIP28-R	TCAATGCTGTTGTGGTCGGATGG
CpbZIP41	qPCpbZIP41-F	GTCAGTGTCGCCGGTTCCTTATATG	qPCpbZIP41-R	TCTCCTCTGCCTCCTTTCAACTACC
CpbZIP55	qPCpbZIP55-F	CGACAGCGTTGAGTGAGGAGAAC	qPCpbZIP55-R	CATTCTGGTTCCGTGACTGAGGTG
